# Supplementary material for: Apex Predator Nematodes and Meso-Predator Bacteria Consume Their Basal Insect Prey through Discrete Stages of Chemical Transformations
Source: mSystems. 2022 May 11;7(3):e00312-22. doi: 10.1128/msystems.00312-22 (PMC9241642; doi:10.1128/msystems.00312-22)
Supplement: DATA SET S1 [file msystems.00312-22-s0001.xlsx]

## Sheet: Title page
Apex-predator nematodes and meso-predator bacteria consume their basal insect prey through discrete stages of chemical transformations
Short title: Chemical ecology of an apex predator lifecycle
Nicholas C. Mucci1, Katarina A. Jones2, Mengyi Cao3,*, Michael R. Wyatt II4, Shane Foye5, Sarah Kauffman1, Gregory R. Richards3,+, Michela Taufer4, Yoshito Chikaraishi6, Shawn Steffan5, 7, Shawn Campagna2,8, Heidi Goodrich-Blair1,3#
1Department of Microbiology, University of Tennessee-Knoxville, Knoxville, TN 37996, USA.
2Department of Chemistry, University of Tennessee-Knoxville, Knoxville, TN 37996, USA.
3Department of Bacteriology, University of Wisconsin-Madison, Madison, WI 53706, USA.
4Department of Electrical Engineering and Computer Science, University of Tennessee- Knoxville, Knoxville, TN 37996, USA.
5Department of Entomology, University of Wisconsin-Madison, Madison, WI 53706, USA.
6Department of Biogeochemistry, Japan Agency for Marine-Earth Science and Technology, Yokosuka 237-0061, Japan.
7US Department of Agriculture, Agricultural Research Service, Madison, WI 53706, USA.
8Biological and Small Molecule Mass Spectrometry Core, University of Tennessee-Knoxville, Knoxville, TN 37996, USA.
*Corresponding author: Heidi Goodrich-Blair, hgblair@utk.edu (HGB)
*Current institution: Division of Biology and Biological Engineering, California Institute for Technology, Pasadena, CA, 91125
+Current institution: Biological Sciences Department, University of Wisconsin-Parkside, Kenosha, WI, 53141

## Sheet: AA analysis
				d15N ‰ vs AIR										Fig. S1
Sample #	Sample description	Experimental design	Role in the food chain	Ala	Gly	Val	Leu	Ile	Pro	Glu	Phe	TP
38	Nematode growth media with agar	In vitro growth media control	Contain agal and yeast-based components	6.73058	3.04264	6.76695	3.38561	7.46555	8.9341	9.13711	6.10783	2.5874	elevated because	A
39	Nematode growth media with agar	In vitro growth media control	Contain agal and yeast-based components	5.64442	1.1485	5.14951	3.01992	6.64922	7.78686	8.37924	6.37285	2.44533	it has yeast extract (bacon bits)	A
40	Nematode growth media with agar	In vitro growth media control	Contain agal and yeast-based components	6.07612	2.645	5.48052	3.5775	6.36214	8.38674	8.53671	6.14039	2.49949	as the nitrogen source	A
29	Lyophilised WT X. nematophila	in vitro bacteria control	fed on soy-based growth media	11.0361	3.10824	9.43243	7.19002	13.4498	18.8295	15.626	6.51997	3.43139		B
30	Lyophilised WT X. nematophila	in vitro bacteria control	fed on soy-based growth media	13.2347	4.00581	9.95661	7.43369	13.9484	17.3572	16.2369	6.55595	3.51125		B
31	Lyophilised WT X. nematophila	in vitro bacteria control	fed on soy-based growth media	14.3426	4.83098	9.41773	7.75261	14.6391	17.7643	15.0258	6.32001	3.37581		B
32	Lyophilised SR1 mutant X. nematophila	in vitro bacteria control	fed on soy-based growth media	11.6107	5.00984	10.151	8.4494	14.0274	17.6283	16.0717	6.92523	3.43701		B
33	Lyophilised SR1 mutant X. nematophila	in vitro bacteria control	fed on soy-based growth media	10.5185	1.36082	10.6481	7.65081	13.9464	16.828	15.2854	6.11404	3.44047		B
34	Lyophilised SR1 mutant X. nematophila	in vitro bacteria control	fed on soy-based growth media	13.1215	4.33003	10.2164	7.8988	14.1071	18.4701	15.2651	7.00669	3.31366		B
7	Lyophilised infective juvenile nematodes (IJs)	in vitro IJs	fed on WT X. nematophila	25.4311	12.0864	16.3551	13.6528	17.216	23.8406	24.3034	7.25689	4.53424		C
8	Lyophilised infective juvenile nematodes (IJs)	in vitro IJs	fed on WT X. nematophila	24.2307	13.1257	15.1271	14.3249	18.3669	24.2031	24.2748	6.14454	4.68476		C
9	Lyophilised infective Juvenile nematodes (IJs)	in vitro IJs	fed on WT X. nematophila	24.4948	13.0235	15.6791	13.7954	17.4315	24.5793	24.7812	6.52167	4.70271		C
10	Lyophilised infective juvenile nematodes (IJs)	in vitro IJs	fed on SR1 mutant X. nematophila	22.8314	13.2767	17.1933	14.3589	18.4831		23.6734	6.84521	4.50392		C
27	Lyophilised infective juvenile nematodes (IJs)	in vitro IJs	fed on SR1 mutant X. nematophila	21.4616	11.8908	16.911	15.622	17.2804	25.5508	22.657	6.8779	4.3582		C
13	Lyophilised infective juvenile nematodes (IJs)	in vitro IJs	fed on SR1 mutant X. nematophila	25.011	12.9176	17.0376	15.9776	17.369	24.9641	22.6727	6.54713	4.40633		C
28	Lyophilised infective Juvenile nematodes (IJs)	in vitro IJs	fed on SR1 mutant X. nematophila	23.1623	11.9165	14.6136	14.6431	17.9976		24.5464	6.74284	4.63939		C
1	Lyophilised reproductive stages nematodes	in vitro reproductive	fed on WT X. nematophila	19.6064	6.49189	13.5135	10.9159	14.0351	21.2757	22.6857	6.53159	4.4103		C
2	Lyophilised reproductive stages nematodes	in vitro reproductive	fed on WT X. nematophila	18.322	6.97641	13.3351	10.161	14.1145	20.7504	22.4819	6.84406	4.33859		C
3	Lyophilised reproductive stages nematodes	in vitro reproductive	fed on WT X. nematophila	18.3346	6.04825	13.1488	10.6233	15.3729	21.9869	22.2807	6.08087	4.41665		C
19	Lyophilised reproductive stages nematodes	in vitro reproductive	fed on WT X. nematophila	18.755	6.32001	12.2818	11.0602	15.8182	22.1458	22.3542	6.38613	4.38446		C
4	Lyophilised reproductive stages nematodes	in vitro reproductive	fed on SR1 mutant of X. nematophila	22.1821	7.25608	12.739	11.6813	14.1202	21.2753	22.681	7.16896	4.32112		C
5	Lyophilised reproductive stages nematodes	in vitro reproductive	fed on SR1 mutant of X. nematophila	20.0161	6.67027	14.3698	10.4498	14.0367	21.7795	23.2347	6.74969	4.45625		C
6	Lyophilised reproductive stages nematodes	in vitro reproductive	fed on SR1 mutant of X. nematophila	20.5314	6.56884	13.0852	10.3577	15.1228	21.8278	22.2807	6.91178	4.30124		C
21	Lyophilised reproductive stages nematodes	in vitro reproductive	fed on SR1 mutant of X. nematophila	21.218	5.09039	12.9552	11.4422	15.9063		23.6777	7.25461	4.44766		C
41	Caterpillars (Galleria 5th instar)	in vivo fed control	herbivore	10.6708	5.87846	9.35302	6.87168	7.23537	21.3178	9.48388	9.99695	2.09541		D
50	Caterpillars (Galleria 5th instar)	in vivo fed control	herbivore	8.82916	3.61338	9.14838	6.60852	7.17305	20.0523	8.8238	9.34442	2.09436		D
51	Caterpillars (Galleria 5th instar)	in vivo fed control	herbivore	11.0584	4.91063	8.70061	6.65458	7.50834	21.4771	9.47189	9.34549	2.18422		D
52	Caterpillars (Galleria 5th instar)	in vivo fed control	herbivore	11.068	5.61549	9.0434	7.19019	7.40122	22.5065	9.5833	9.48475	2.18035		D
42	Caterpillars injected with 1x PBS buffer	in vivo fed control + buffer	herbivore (buffer)	9.86289	3.98724	9.14838	7.50834	7.19126	21.8916	9.54473	9.60044	2.15893		D
43	Caterpillars injected with 1x PBS buffer	in vivo fed control + buffer	herbivore (buffer)	10.6074	4.25183	8.73275	7.72259	7.51156	22.6265	9.25636	8.93414	2.21142		D
47	Caterpillars injected with soy-based growth media	in vivo fed control + growth media	Herbivore (media)	10.4146	3.02314	8.69526	6.03863	7.21161	21.0989	8.8088	8.97592	2.14346		D
48	Caterpillars injected with soy-based growth media	in vivo fed control + growth media	Herbivore (media)	10.2367	3.94974	8.97913	6.82276	8.18321	20.6737	8.34925	8.81202	2.10239		D
49	Caterpillars injected with soy-based growth media	in vivo fed control + growth media	Herbivore (media)	10.0268	3.99795	8.15429	6.81419	8.3364	20.8172	9.45154	9.12374	2.21219		D
44	Caterpillars injected with SR1 mutant bacteria (grew in soy-based media and diluted in 1x PBS buffer)	in vivo fed control (insect+bacteria complex)	Insect-SR1 mutant bacteria complex control	11.7964	4.69424	9.14838	6.9738	9.14838	24.2997	11.1344	8.69954	2.50485		E
45	Caterpillars injected with SR1 mutant bacteria (grew in soy-based media and diluted in 1x PBS buffer)	in vivo fed control (insect+bacteria complex)	Insect-SR1 mutant bacteria complex control	12.5045	5.05171	9.32192	5.7569	8.75417	23.2917	11.5361	9.07661	2.50827		E
46	Caterpillars injected with SR1 mutant bacteria (grew in soy-based media and diluted in 1x PBS buffer)	in vivo fed control (insect+bacteria complex)	Insect-SR1 mutant bacteria complex control	12.7584	5.26735	9.60044	5.62728	8.82702	24.4786	12.2078	9.22658	2.58072		E
35	Lyophilised reproductive stages nematodes	In vivo reproductive	fed on Caterpillars (Galleria agar media)	19.5558	12.3339	17.3587	14.6874	12.7148	27.5073	17.2038	9.95682	3.17319	caterpillar homogenate	F
36	Lyophilised reproductive stages nematodes	In vivo reproductive	fed on Caterpillars (Galleria agar media)	18.1595	12.3438	15.3636	14.4391	12.4981	26.9617	18.4991	11.1119	3.19266	caterpillar homogenate	F
37	Lyophilised reproductive stages nematodes	In vivo reproductive	fed on Caterpillars (Galleria agar media)	20.1595	12.5217	19.5489	14.1103	13.1537	23.0089	18.3737	11.1537	3.16945	caterpillar homogenate	F
14	Lyophilised infective Juvenile nematodes (IJs)	in vivo IJs	fed on insect-WT bacteria complex (emerged from insect cadaver co-injected with aposymbiotic nematodes and WT X. nematophila)	22.7541	11.818	15.3518	14.2357	18.2128	26.3577	25.2561	6.36045	4.79107	nematodes fed	G
15	Lyophilised infective Juvenile nematodes (IJs)	in vivo IJs	fed on insect-WT bacteria complex (emerged from insect cadaver co-injected with aposymbiotic nematodes and WT X. nematophila)	23.7872	12.5601	15.5953	14.5998	18.6895	24.6688	24.4189	6.27494	4.68667	naturally on bacteria	G
17	Lyophilised infective Juvenile nematodes (IJs)	in vivo IJs	fed on insect-SR1 mutant bacteria complex (emerged from insect cadaver co-injected with aposymbiotic nematodes and SR1 X. nematophila)	24.5586	13.6507	15.8991	14.2521	18.4366		22.9882	6.95528	4.39346	and insect host	G
18	Lyophilised infective Juvenile nematodes (IJs)	in vivo IJs	fed on insect-SR1 mutant bacteria complex (emerged from insect cadaver co-injected with aposymbiotic nematodes and SR1 X. nematophila)	22.9734	12.7028	15.9247	14.6649	18.1788	25.3752	23.4109	6.92501	4.45638		G
24	Lyophilised infective Juvenile nematodes (IJs)	in vivo IJs	fed on insect-SR1 mutant bacteria complex (emerged from insect cadaver co-injected with aposymbiotic nematodes and SR1 X. nematophila)	22.6241	10.6233	15.0159	17.0755	18.6426	25.9896	24.6815	6.41037	4.70433		G

## Sheet: TDFs & TPs
Do the nematodes and their bacteria follow the 'rules'? (is their TDF ~7.2?)
Consumer	glu	phe	TP	TDF	mean TDF				Diet	glu	phe	TP	This is simply the confirmation of TDF ~ 7.2
Xenorhabdus bacteria (fed soy-based growth media no agar)	15.626	6.51997	1.9175	6.6287					Nematode growth media containing agar	9.13711	6.10783	1.07351	This affects all bacteria, nematodes feeding on bact lawns
Xenorhabdus bacteria (fed soy-based growth media no agar)	16.2369	6.55595	1.99736	7.20363					Nematode growth media containing agar	8.37924	6.37285	0.931444	2.5 might be the systemic
Xenorhabdus bacteria (fed soy-based growth media no agar)	15.0258	6.32001	1.86192	6.22847	6.68694				Nematode growth media containing agar	8.53671	6.14039	0.9856
Xenorhabdus mutant strain (fed agar)	16.0717	6.92523	1.92312	6.66916		Average			nematode growth media mean:	8.68436	6.20702	0.996852	0.0413954
Xenorhabdus mutant strain (fed agar)	15.2854	6.11404	1.92658	6.69403		TDF(bact)			beta:	2.47733	<---important to use the *system-specific* beta parameter, esp when using a commercial diet blend
Xenorhabdus mutant strain (fed agar)	15.2651	7.00669	1.79977	5.78103	6.38141	6.53417			Herbivore	glu	phe	TP
			1.90438	6.53417	0.196771				Caterpillars	9.48388	9.99695	2.09541
			0.0273293						Caterpillars	8.8238	9.34442	2.09436
nematodes fed Galleria caterpillar media (containing agar)	17.2038	9.95682	3.17319	7.33732					Caterpillars	9.47189	9.34549	2.18422
nematodes fed Galleria caterpillar media (containing agar)	18.4991	11.1119	3.19266	7.47751		0.0518029			Caterpillars	9.5833	9.48475	2.18035	2.13859
nematodes fed Galleria caterpillar media (containing agar)	18.3737	11.1537	3.16945	7.3104	7.37508				Caterpillars+buffer	9.54473	9.60044	2.15893
			3.17843	0.00719484					Caterpillars+buffer	9.25636	8.93414	2.21142
In vitro reproductive stages nematodes fed WT bacterial 'lawn'	22.6857	6.53159	2.89641	6.98988		2.89641			caterpillar mean:	9.36066	9.45103	2.15412	0.0199327
in vitro reproductive stages nematodes fed WT bacterial 'lawn'	22.4819	6.84406	2.8247	6.47358		2.8247
in vitro reproductive stages nematodes fed WT bacterial 'lawn'	22.2807	6.08087	2.90276	7.03558		2.90276				glu	phe	TP	Exactly as expected…microbes mixed in with cadaver!
in vitro reproductive stages nematodes fed WT bacterial 'lawn'	22.3542	6.38613	2.87057	6.80383	6.82572	2.87057			Caterpillars + mutant bacteria	11.1344	8.69954	2.50485	Evidence that the bacteria
						2.87361	0.0177262	WT	Caterpillars + mutant bacteria	11.5361	9.07661	2.50827	do feed on the host.
in vitro reproductive stages nematodes fed on SR1 mutant bacterial lawn	22.681	7.16896	2.80723	6.65332		2.80723			Caterpillars + mutant bacteria	12.2078	9.22658	2.58072	(basically detrital complex)
in vitro reproductive stages nematodes fed on SR1 mutant bacterial lawn	23.2347	6.74969	2.94237	7.62629		2.94237				11.6261	9.00091	2.53128	0.0247421
in vitro reproductive stages nematodes fed on SR1 mutant bacterial lawn	22.2807	6.91178	2.78735	6.5102		2.78735				glu	phe	TP
in vitro reproductive stages nematodes fed on mutant bacterial lawn	23.6777	7.25461	2.93377	7.56437	7.08854	2.93377			Caterpillars + soy-based growth media	8.8088	8.97592	2.14346	this treatment was the positive control for the cat + bacteria trtmnt
			2.87064	0.0206557	6.95713	2.86768	0.0408777	DSR1	Caterpillars + soy-based growth media	8.34925	8.81202	2.10239
in vitro IJ's fed bacterial 'lawn'	24.3034	7.25689	3.02035	7.88229					Caterpillars + soy-based growth media	9.45154	9.12374	2.21219
in vitro IJ's fed bacterial 'lawn'	24.2748	6.14454	3.17087	8.96597						8.86986	8.97056	2.15268	no evidence of broth effect (same as the caterpillar TP)
in vitro IJ's fed bacterial 'lawn'	24.7812	6.52167	3.18882	9.09522	8.64783
in vitro IJs fed on SR1 mutant lawn	23.6734	6.84521	2.99003	7.96949						glu	phe	TP
in vitro IJs fed on SR1 mutant lawn	22.657	6.8779	2.84432	6.92033					Xenorhabdus bacteria (fed agar)	15.626	6.51997	1.9175	<--here, we have used the beta from above (beta=2.5)
in vitro IJs fed on SR1 mutant lawn	22.6727	6.54713	2.89245	7.26686	7.38556				Xenorhabdus bacteria	16.2369	6.55595	1.99736	necessitated by the finding that in this diet-consumer pairing,
			3.01781	0.0575225					Xenorhabdus bacteria	15.0258	6.32001	1.86192	(consumer = Xenorhabdus; diet = agar media) the beta of the agar is 2.5.
		Overall TDF (excl. mutants):		7.60662	1.06258				bacteria mean:	15.6296	6.46531	1.92559
		Overall TDF (incl. mutants):		7.41123	0.223252	TDF				glu	phe	TP
		Overall TDF (incl. insect homogenate):		7.40485	0.182814	0.358186			Xenorhabdus mutant strain	16.0717	6.92523	1.92312	<---same beta (= 2.5) used here
Average of in vitro reproductive stages and IJ's TDF when fed bacterial lawn:					7.60662				Xenorhabdus mutant strain	15.2854	6.11404	1.92658
Average of IJ's and Xeno bactera (excluding mutants and mutant-fed nematodes):					7.66738	0.162744			Xenorhabdus mutant strain	15.2651	7.00669	1.79977
Average of IJ's, including mutants:					8.01669					15.5407	6.68199	1.88316
All consumers:					7.1509
	glu	phe	TP
IJ's cultured naturally within cadaver	25.2561	6.36045	4.79107	<--Here, we need to use TDF = 7.2, because we have shown in this study
IJ's cultured naturally within cadaver	24.4189	6.27494	4.68667	that the TDFs of the IJs, adults, and bacteria are not significantly different
IJ's cultured naturally within cadaver	22.9882	6.95528	4.39346	from the broadly supported 7.2 benchmark.
IJ's cultured naturally within cadaver	23.4109	6.92501	4.45638
IJ's cultured naturally within cadaver	24.6815	6.41037	4.70433	4.60638	Average TP of IJs from cadaver
			4.60638	(evidence that IJs may feed on the previous generation)
			0.0768059

## Sheet: isocline calcs
Panel A	Isoclines:	TP = 1		TP = 2		TP = 3		TP = 4		TP = 5		TP formula:	TP=[(d15Nglu - d15Nphe - beta)/TDF] + 1
		phe	glu	phe	glu	phe	glu	phe	glu	phe	glu	Isocline equation*:	d15Nglu = TP*TDF + beta - TDF + d15Nphe
		5.5	8	5.5	15.2	5.5	22.4	5.5	29.6	5.5	36.8
		7.5	10	7.5	17.2	7.5	24.4	7.5	31.6	7.5	38.8	*the isocline equation is simply the algebraic solution to the TP formula
		9.5	12	9.5	19.2	9.5	26.4	9.5	33.6	9.5	40.8	in which the value of d15Nglu is isolated (and solved for) across a gradient of d15Nphe values, for each TP level (1, 2, 3,...)
		11.5	14	11.5	21.2	11.5	28.4	11.5	35.6	11.5	42.8
Panel B	Isoclines:	TP = 1		TP = 2		TP = 3		TP = 4		TP = 5
		phe	glu	phe	glu	phe	glu	phe	glu	phe	glu
		5.5	-2.9	5.5	4.3	5.5	11.5	5.5	18.7	5.5	25.9
		7.5	-0.9	7.5	6.3	7.5	13.5	7.5	20.7	7.5	27.9
		9.5	1.1	9.5	8.3	9.5	15.5	9.5	22.7	9.5	29.9
		11.5	3.1	11.5	10.3	11.5	17.5	11.5	24.7	11.5	31.9

## Sheet: Diets
			d15N ‰ vs AIR
			Ala	Gly	Val	Leu	Ile	Pro	Glu	Phe	TP	TDF
1	Lyophilised mixed reproductive stages nematodes	fed on Xenorhabdus bacteria	19.6064	6.49189	13.5135	10.9159	14.0351	21.2757	22.6857	6.53159	4.4103	(consumer - diet)glu - (consumer - diet)phe
2	Lyophilised mixed reproductive stages nematodes	fed on Xenorhabdus bacteria	18.322	6.97641	13.3351	10.161	14.1145	20.7504	22.4819	6.84406	4.33859
3	Lyophilised reproductive stages nematodes	fed on Xenorhabdus bacteria	18.3346	6.04825	13.1488	10.6233	15.3729	21.9869	22.2807	6.08087	4.41665
19	Lyophilised reproductive stages nematodes	fed on Xenorhabdus bacteria	18.755	6.32001	12.2818	11.0602	15.8182	22.1458	22.3542	6.38613	4.38446
4	Lyophilised reproductive stages nematodes	fed on SR1 mutant strain of Xenorhabdus bacteria	22.1821	7.25608	12.739	11.6813	14.1202	21.2753	22.681	7.16896	4.32112
5	Lyophilised reproductive stages nematodes	fed on SR1 mutant strain of Xenorhabdus bacteria	20.0161	6.67027	14.3698	10.4498	14.0367	21.7795	23.2347	6.74969	4.45625
6	Lyophilised reproductive stages nematodes	fed on SR1 mutant strain of Xenorhabdus bacteria	20.5314	6.56884	13.0852	10.3577	15.1228	21.8278	22.2807	6.91178	4.30124
21	Lyophilised reproductive stages nematodes	fed on SR1 mutant strain of Xenorhabdus bacteria	21.218	5.09039	12.9552	11.4422	15.9063		23.6777	7.25461	4.44766
7	Lyophilised infective Juvenile nematodes	fed on Xenorhabdus bacteria	25.4311	12.0864	16.3551	13.6528	17.216	23.8406	24.3034	7.25689	4.53424
8	Lyophilised infective Juvenile nematodes	fed on Xenorhabdus bacteria	24.2307	13.1257	15.1271	14.3249	18.3669	24.2031	24.2748	6.14454	4.68476
9	Lyophilised infective Juvenile nematodes	fed on Xenorhabdus bacteria	24.4948	13.0235	15.6791	13.7954	17.4315	24.5793	24.7812	6.52167	4.70271
10	Lyophilised infective Juvenile nematodes	fed on SR1 mutant strain of Xenorhabdus bacteria	22.8314	13.2767	17.1933	14.3589	18.4831		23.6734	6.84521	4.50392
27	Lyophilised Juvenile nematodes	fed on SR1 mutant strain of Xenorhabdus bacteria	21.4616	11.8908	16.911	15.622	17.2804	25.5508	22.657	6.8779	4.3582
13	Lyophilised Juvenile nematodes	fed on SR1 mutant strain of Xenorhabdus bacteria	25.011	12.9176	17.0376	15.9776	17.369	24.9641	22.6727	6.54713	4.40633
14	Lyophilised Juvenile nematodes	pared with insect-derived symbiont	22.7541	11.818	15.3518	14.2357	18.2128	26.3577	25.2561	6.36045	4.79107
15	Lyophilised Juvenile nematodes	pared with insect-derived symbiont	23.7872	12.5601	15.5953	14.5998	18.6895	24.6688	24.4189	6.27494	4.68667
17	Lyophilised Juvenile nematodes	pared with insect-derived mutant symbiont	24.5586	13.6507	15.8991	14.2521	18.4366		22.9882	6.95528	4.39346
18	Lyophilised Juvenile nematodes	pared with insect-derived mutant symbiont	22.9734	12.7028	15.9247	14.6649	18.1788	25.3752	23.4109	6.92501	4.45638
24	Lyophilised Juvenile nematodes	pared with insect-derived mutant symbiont	22.6241	10.6233	15.0159	17.0755	18.6426	25.9896	24.6815	6.41037	4.70433
28	Lyophilised Juvenile nematodes	fed on mutant strain of Xenorhabdus bacteria, in vitro	23.1623	11.9165	14.6136	14.6431	17.9976		24.5464	6.74284	4.63939
29	Xenorhabdus bacteria (WT)		11.0361	3.10824	9.43243	7.19002	13.4498	18.8295	15.626	6.51997	3.43139
30	Xenorhabdus bacteria (WT)		13.2347	4.00581	9.95661	7.43369	13.9484	17.3572	16.2369	6.55595	3.51125
31	Xenorhabdus bacteria (WT)		14.3426	4.83098	9.41773	7.75261	14.6391	17.7643	15.0258	6.32001	3.37581
32	Xenorhabdus bacteria (mutant)		11.6107	5.00984	10.151	8.4494	14.0274	17.6283	16.0717	6.92523	3.43701
33	Xenorhabdus bacteria (mutant)		10.5185	1.36082	10.6481	7.65081	13.9464	16.828	15.2854	6.11404	3.44047
34	Xenorhabdus bacteria (mutant)		13.1215	4.33003	10.2164	7.8988	14.1071	18.4701	15.2651	7.00669	3.31366
35	Lyophilised reproductive stages nematodes	fed on Caterpillars	19.5558	12.3339	17.3587	14.6874	12.7148	27.5073	17.2038	9.95682	3.17319
36	Lyophilised reproductive stages nematodes	fed on Caterpillars	18.1595	12.3438	15.3636	14.4391	12.4981	26.9617	18.4991	11.1119	3.19266
37	Lyophilised reproductive stages nematodes	fed on Caterpillars	20.1595	12.5217	19.5489	14.1103	13.1537	23.0089	18.3737	11.1537	3.16945
38	Nematode growth media with agar		6.73058	3.04264	6.76695	3.38561	7.46555	8.9341	9.13711	6.10783	0.948512
39	Nematode growth media with agar		5.64442	1.1485	5.14951	3.01992	6.64922	7.78686	8.37924	6.37285	0.806444
40	Nematode growth media with agar		6.07612	2.645	5.48052	3.5775	6.36214	8.38674	8.53671	6.14039	0.8606
41	Caterpillars		10.6708	5.87846	9.35302	6.87168	7.23537	21.3178	9.48388	9.99695	2.09541
50	Caterpillars		8.82916	3.61338	9.14838	6.60852	7.17305	20.0523	8.8238	9.34442	2.09436
51	Caterpillars		11.0584	4.91063	8.70061	6.65458	7.50834	21.4771	9.47189	9.34549	2.18422
52	Caterpillars		11.068	5.61549	9.0434	7.19019	7.40122	22.5065	9.5833	9.48475	2.18035
42	Caterpillars + buffer		9.86289	3.98724	9.14838	7.50834	7.19126	21.8916	9.54473	9.60044	2.15893
43	Caterpillars + buffer		10.6074	4.25183	8.73275	7.72259	7.51156	22.6265	9.25636	8.93414	2.21142
44	Caterpillars + mutant bacteria		11.7964	4.69424	9.14838	6.9738	9.14838	24.2997	11.1344	8.69954	2.50485
45	Caterpillars + mutant bacteria		12.5045	5.05171	9.32192	5.7569	8.75417	23.2917	11.5361	9.07661	2.50827
46	Caterpillars + mutant bacteria		12.7584	5.26735	9.60044	5.62728	8.82702	24.4786	12.2078	9.22658	2.58072
47	Caterpillars + soy-based media		10.4146	3.02314	8.69526	6.03863	7.21161	21.0989	8.8088	8.97592	2.14346
48	Caterpillars + soy-based media		10.2367	3.94974	8.97913	6.82276	8.18321	20.6737	8.34925	8.81202	2.10239
49	Caterpillars + soy-based media		10.0268	3.99795	8.15429	6.81419	8.3364	20.8172	9.45154	9.12374	2.21219
