# Supplementary material for: Apex Predator Nematodes and Meso-Predator Bacteria Consume Their Basal Insect Prey through Discrete Stages of Chemical Transformations
Source: mSystems. 2022 May 11;7(3):e00312-22. doi: 10.1128/msystems.00312-22 (PMC9241642; doi:10.1128/msystems.00312-22)
Supplement: DATA SET S3 [file msystems.00312-22-s0003.xlsx]

## Sheet: Title page
Apex-predator nematodes and meso-predator bacteria consume their basal insect prey through discrete stages of chemical transformations
Short title: Chemical ecology of an apex predator lifecycle
Nicholas C. Mucci1, Katarina A. Jones2, Mengyi Cao3,*, Michael R. Wyatt II4, Shane Foye5, Sarah Kauffman1, Gregory R. Richards3,+, Michela Taufer4, Yoshito Chikaraishi6, Shawn Steffan5, 7, Shawn Campagna2,8, Heidi Goodrich-Blair1,3#
1Department of Microbiology, University of Tennessee-Knoxville, Knoxville, TN 37996, USA.
2Department of Chemistry, University of Tennessee-Knoxville, Knoxville, TN 37996, USA.
3Department of Bacteriology, University of Wisconsin-Madison, Madison, WI 53706, USA.
4Department of Electrical Engineering and Computer Science, University of Tennessee- Knoxville, Knoxville, TN 37996, USA.
5Department of Entomology, University of Wisconsin-Madison, Madison, WI 53706, USA.
6Department of Biogeochemistry, Japan Agency for Marine-Earth Science and Technology, Yokosuka 237-0061, Japan.
7US Department of Agriculture, Agricultural Research Service, Madison, WI 53706, USA.
8Biological and Small Molecule Mass Spectrometry Core, University of Tennessee-Knoxville, Knoxville, TN 37996, USA.
*Corresponding author: Heidi Goodrich-Blair, hgblair@utk.edu (HGB)
*Current institution: Division of Biology and Biological Engineering, California Institute for Technology, Pasadena, CA, 91125
+Current institution: Biological Sciences Department, University of Wisconsin-Parkside, Kenosha, WI, 53141

## Sheet: raw
Sample Name	Uninfected	Uninfected	Uninfected	Uninfected	Uninfected	1 hour post infection	1 hour post infection	1 hour post infection	1 hour post infection	1 hour post infection	12 hours alive	12 hours alive	12 hours alive	12 hours alive	12 hours alive	24 hours alive	24 hours alive	24 hours alive	24 hours alive	24 hours dead	24 hours dead	24 hours dead	24 hours dead	24 hours dead	2 days	2 days	2 days	2 days	2 days	4 days	4 days	4 days	4 days	4 days	6 days	6 days	6 days	6 days	6 days	8 days	8 days	8 days	8 days	8 days	10 days	10 days	10 days	10 days	10 days
Replicate	1	2	3	4	5	1	2	3	4	5	1	2	3	4	5	1	3	4	5	1	2	3	4	5	1	2	3	4	5	1	2	3	4	5	1	2	3	4	5	1	2	3	4	5	1	2	3	4	5
Group	P1 T0	P2 T0	P3 T0	P4 T0	P5 T0	P1 T1H	P2 T1H	P3 T1H	P4 T1H	P5 T1H	P1 T12H	P2 T12H	P3 T12H	P4 T12H	P5 T12H	P1 T24H	P3 T24H	P4 T24H	P5 T24H	P1 T24H Dead	P2 T24H Dead	P3 T24H Dead	P4 T24H Dead	P5 T24H Dead	P1 T48H	P2 T48H	P3 T48H	P4 T48H	P5 T48H	P1 96 hours	P2 96 hours	P3 96 hours	P4 96 hours	P5 96 hours	P1 6D (144 hours)	P2 6D (144 hours)	P3 6D (144 hours)	P4 6D (144 hours)	P5 6D (144 hours)	P1 8D (192 hours)	P2 8D (192 hours)	P3 8D (192 hours)	P4 8D (192 hours)	P5 8D (192 hours)	P1 10D (240 hours)	P2 10D (240 hours)	P3 10D (240 hours)	P4 10D (240 hours)	P5 10D (240 hours)
Mass (g)	0.21	0.19	0.21	0.2	0.13	0.2	0.18	0.19	0.26	0.18	0.29	0.29	0.22	0.22	0.15	0.22	0.15	0.23	0.13	0.26	0.21	0.21	0.28	0.13	0.24	0.12	0.23	0.19	0.16	0.26	0.21	0.21	0.21	0.19	0.18	0.14	0.13	0.16	0.15	0.18	0.14	0.17	0.24	0.13	0.15	0.14	0.17	0.23	0.14
Sample #	26	59	25	34	8	55	58	19	28	21	48	3	16	24	54	36	43	47	27	14	41	53	40	17	45	9	50	32	10	7	20	13	42	23	31	52	38	56	44	60	29	18	39	4	51	57	5	30	33
aminoisobutyric acid	7595727	8435884	13359710	15018550	60850130	8910073	28173160	6298814	6170296	28861920	19144730	50056430	58225680	15350490	35205240	45230800	2328091	134958	12798860	141141800	11340260	19183370	42690080	56074560	6343180	76465960	11913490	53773720	129781600	134349700	5169531	64820780	17498090	20676420	113717400	64157140	36011320	90667510	23626250	96338860	52668260	200619700	57633590	136858900	68195700	70136100	981540400	30166750	42259450
Serine	15757560	19176550	19762340	20001610	104689300	54377260	18962640	85908980	53193020	85337280	30108250	103291400	127611000	171342500	58347530	77093580	4375790	15642	8814170	232112800	7598468	11111210	39669620	71312660	581508	80529530	27034910	52952090	307108400	67564600	27869930	35591750	12019710	44597900	14098760	24571140	26337520	80551540	8684957	12589120	50581350	50202380	19364870	83993190	12955510	33208850	64903880	55314510	22614970
Histamine	240449	391066	196679	333827	249091	474226	428021	338271	190320	321473	238716	490742	297462	356133	361424	433604	438863	400403	182337	291672	412832	396038	280614	254459	130028	54012.7	316285	29850	428432	230687	184458	31836.5	1176767	1389454	89409.9	6070383	4077122	4093903	5896846	1568785	3357490	2553284	2539284	163875	7349486	2776742	4832287	2440706	9589724
Uracil	25396810	14754290	23259940	62100270	20890700	11649650	18887070	23597650	18235120	26693140	59664500	13236280	11314010	51766150	18209630	32139720	46058920	44910250	25375110	15277320	119168300	69366540	48268320	32010100	215927000	93963590	9321394	118538200	44629540	579166300	99002360	106037700	573534500	712132000	1152499000	2306009000	1497417000	1473643000	2651940000	3036486000	1135261000	1660590000	2528798000	1504244000	3091417000	2148462000	2952608000	1026832000	2613185000
Proline	6191130000	16869430000	5172490000	9110515000	9276747000	19733640000	11811740000	11908760000	5992988000	10085090000	17027820000	20724700000	13246140000	14828980000	14704000000	9009153000	20666120000	19337370000	7121633000	13289450000	18480510000	19296840000	9967106000	3907859000	533688900	152170200	16078140000	339589900	7773597000	1271216000	146567000	185780500	2431603000	2252807000	2805696000	8457591000	4652606000	4635617000	9833637000	14235850000	5561740000	7276309000	9149134000	2407203000	4860919000	12458800000	10815680000	7227649000	15235260000
Fumarate	106685300	160683100	86511280	235539800	139683300	189402100	274146000	181385100	87361090	129792600	379544100	153757400	118628800	126485600	341078000	270900700	109305500	612672300	69557000	173293600	404507700	209838900	284656800	80450520	13045300	6533245	331776100	5443470	258254100	17677890	6162981	13254600	38050880	24793130	2557650	57854060	51702120	77514300	98980910	3187992	49402660	40621170	78729660	30327740	21486290	35668030	26670450	60942720	87103150
2-Oxoisovalerate	21604860	27459960	18432280	32139240	18472690	24910030	28624830	22914300	17396550	16368340	34891840	25594840	19782220	20205960	27203340	27735540	35835390	33234540	28323420	19933740	26771510	38331180	25060840	21781760	182302700	103890100	69456500	41286810	38985210	105969900	30782080	102163200	130828800	31386480	121642100	1364033000	85701850	69858970	215380600	36395740	56461140	111305000	124180400	33437380	118837600	280862900	745179500	61481980	309762900
Indole	1766115	5004748	1238328	4263788	971150	4971102	2848807	4288243	724126	4553490	3650258	7130541	1490246	1591149	2695392	3134054	4304730	3309363	1587800	2027913	4039738	5567842	1964747	1463100	403149	612345	2997124	209860	8193872	853486	397721	872280	1529949	1408155	4572675	469900	997830	673349	2221669	11653960	591765	679879	1341285	579451	337760	435459	442678	1207723	3813592
Valine/betaine	831775400	1445051000	500266200	1218447000	506199100	813481500	1175380000	963769500	639769200	895123300	2074272000	1558933000	1278152000	980020400	1075987000	1547826000	1303654000	202653100	609629700	1420657000	1559488000	1920819000	1645198000	570373200	1121297000	767358300	2071372000	389601800	1359543000	465440300	134176900	885937900	841423700	320020900	8269103000	3188969000	525428100	455780000	1301293000	9549260000	260138300	461309400	697554800	240328700	385118900	417931700	832836200	331561200	5500990000
Succinate/Methylmalonate	680425400	2751703000	699988500	2334468000	1280366000	3619615000	3459794000	1485558000	723555100	1089379000	4253270000	3185513000	1081701000	2216790000	3946821000	3348821000	1519412000	5792002000	1056085000	5410912000	7751943000	14977360000	6209240000	2170111000	2262538000	623390700	3105939000	1059756000	2655780000	1370612000	1103831000	3657071000	3150682000	724916800	18951370000	12877390000	1806745000	1024683000	10844810000	81911050000	1250006000	2848002000	1782632000	2018658000	700616700	784320100	522559300	928087700	4229888000
3-Hydroxyisovalerate	21463070	40269120	22091000	65146800	17730160	34746970	33510800	18925560	18840710	13985590	36537690	29010220	17368190	22091030	39452670	28300250	34833740	71318880	42484510	22656670	45087460	200892800	37731360	21985280	399756900	137804900	128273600	134875600	221737200	510350900	202444900	469793800	438507000	91388230	3226343000	3988417000	315914000	201515100	897367900	407375200	129908900	129136700	267323200	31656520	1044891000	180555700	542837100	141620300	897100400
Homoserine/Threonine	184793700	430122700	155269200	376056300	56900560	192301500	648535900	390163000	62616570	49498220	269805200	679974300	81521540	107180100	86861040	394652300	579529000	195431900	177883100	149846500	478007900	561740900	115343400	143561300	145351800	52400380	499271500	91188930	792905700	179301100	111080700	239306100	315492400	141731700	556698800	601117200	228620100	213895200	483161700	3024091000	214589600	227189300	440857500	185144500	198597500	251085500	210987200	264039900	817080800
3-Methylthiopropionate	115168	364305	209986	2094975	17780.3	712445	371976	16930.4	159003	26339.2	581137	25728	38920.6	55035	1446417	1009872	303083	1330793	306082	82960.6	256842	2622998	511834	95984.8	2940296	1202954	706918	1385848	8880.14	1770245	9711245	2560793	681843	388362	68295490	114057400	417964	1051648	237168	13153600	305010	554454	1504729	230732	1163847	6734214	5885996	283351	179163400
Cysteine	1497110	2187339	1401065	5363841	3449443	1255332	2410860	3302206	1758114	4706368	2179354	3467288	1635112	2378565	1786068	354867	14118.7	270712	0	4650372	105459	7476770	2261157	5727042	1822296	411216	17215.2	1809171	13486.2	380218	2572143	2509483	4034694	581003	1138005	725636	1302939	1615555	1611026	472738	1628317	817952	4550594	440463	905454	1611964	366194	2018149	339508
Nicotinate	54059890	19450940	43933950	83231020	50968850	22255630	24197140	70413730	43310960	49791370	146551600	57638880	37167480	91859280	58246700	180173700	135856800	251457100	53321400	157565900	179999900	158801600	184216100	98933300	845780100	407758500	424738300	395784300	290616000	131426700	347196300	145050000	333045700	27672520	303559200	100231200	109559400	283157600	289721300	152384500	205921200	258322900	338994200	39501000	21519740	30262780	193530200	189030700	128437500
Taurine	779310	2724861	1681219	6977118	1068335	5453929	3931940	3953402	1759117	8832517	7793156	2015453	341145	5516606	1133922	12284240	3089514	4210482	811227	4288215	996235	1159737	1633370	2775736	2284956	4323178	1555385	4468022	2215706	10846.7	2203227	10399.9	0	97288.3	1764730	1982350	207430	752230	72359.3	4196068	432780	232284	461440	338243	341363	901008	253664	694265	3793002
Thymine	27557450	37857280	36519890	31693010	15579220	29135870	38112600	12936860	16098450	14306900	29032460	8659474	8945917	36439230	32166360	26039840	36043000	37863140	21949170	12346730	36798690	39856300	45357840	8126344	247696600	318831700	44256740	358686600	10670790	1663645000	664370000	1214879000	2550031000	1298535000	630543900	1680516000	1803100000	4025560000	4036118000	818988100	2404157000	1871094000	5827309000	2848849000	3537929000	1778226000	2853460000	1909691000	1497245000
Pyroglutamic acid	2343811000	6053181000	2414533000	2880985000	3123170000	7584757000	3038896000	6340106000	2309319000	2292916000	6146775000	13295800000	3286805000	3047089000	4874025000	6371737000	6224838000	4730302000	2229426000	4052431000	4684763000	8909242000	3596343000	3411956000	2727870000	1243281000	7731922000	1975455000	18558330000	1505790000	1498385000	849164600	2375912000	1622229000	5386307000	4384517000	2600691000	4499853000	4889432000	16205930000	2626885000	2659294000	3786268000	2730278000	3750476000	2951560000	3111626000	3651967000	9666321000
Citraconate	77385380	221776300	53651240	96390380	107474400	235647900	208560400	91842180	50937350	106020500	176283900	158907500	110637900	104624100	132170800	101834200	220270300	145099100	57011840	87132090	98504100	160851800	95926010	25710980	51589060	41551160	160542100	26604050	95427700	65804870	29208270	32678200	59204480	64498540	18707060	56727510	193976200	239798000	182664300	98901490	31179650	143127900	61928580	67598680	103023000	105035300	123218700	41741490	107567500
N-Acetylputrescine	0	0	6716.63	2472.65	0	0	7388.69	15077.1	0	0	0	0	0	0	0	0	0	0	0	0	0	0	39214.7	5629.67	115691	192425	0	247609	15512	164718	115432	259894	740530	96186.5	235573	245901	78608.1	181933	198811	938413	57343.8	41937.3	121410	35259.8	756934	233584	94929.6	23158.2	519220
Agmatine	0	0	0	0	0	0	0	0	0	0	0	0	0	0	0	0	0	0	0	0	0	0	0	0	60329.3	46711.8	0	62954.3	0	136155	4886.6	52144.9	329567	13307	0	30248.9	15051.8	170806	81524.6	0	39425.4	0	204036	2309.07	6962.33	72373	44512.5	64868.1	0
N-Acetyl-beta-alanine	15316740	37127100	17735440	40484170	17694190	34158500	43956560	22313490	11914100	19361880	35070840	23249060	22853680	30071210	32803050	43896750	30834410	46851600	14111780	35635140	61462080	62633330	62092420	44981790	40660740	26180510	62862560	68394740	48018780	123041900	89458620	186455700	117686700	51429260	1596762000	458004800	624477600	157930200	545867500	2125567000	216486800	168948200	561578600	62698060	741257800	482396400	497247400	417141500	468543500
Hydroxyproline	2136051	3815080	3147194	2681744	2299529	4295384	2332562	3902912	2067182	3732822	5305150	4746505	1828435	7410832	2349204	5043926	3823062	3323320	1749527	2823719	3848824	2569804	2714611	17701740	6771305	8079314	4031780	6277992	4020459	15078140	8248798	5160930	19471550	7254283	6752467	10068680	11512950	13501860	14427570	8699918	15644260	11345500	24687940	8622988	41359340	36246480	19137700	84785390	29317750
Leucine/Isoleucine	2057040000	5105107000	1238997000	2353099000	2218109000	4072181000	2657832000	3305770000	1920978000	2653784000	5454240000	3867988000	4451296000	4186399000	4097412000	6029876000	7497405000	7436213000	2314319000	3378800000	5212489000	6126798000	4498375000	1663822000	880004900	1071232000	5776820000	670769800	3549778000	1234409000	628723300	2160318000	2350828000	1669337000	12866060000	6775333000	1448647000	1354220000	3920258000	31674880000	880147600	1513396000	2315929000	569131000	597023600	1044087000	1254870000	1322650000	17049740000
methyl succinic acid	43395250	160086200	53754840	155084100	69724250	288258100	208686200	113083200	29853990	59497630	96707970	128278900	63010630	105050900	101481700	488951700	51058660	145979200	83166710	52405050	151058700	307342200	65252010	60516660	210484600	189840800	271568800	176687600	202647200	388483400	299780700	229636200	583267600	212805700	240032200	347375500	1128956000	596059100	1966056000	145078900	471739800	468251700	454872300	411788900	2930526000	841330800	1341700000	104661100	574753800
Asparagine	158221500	350344400	156804300	277228400	110443000	166423000	902353700	247957000	86249580	108264100	314422800	422566100	138959200	177174300	173445400	320316300	2103741	186693500	907345	133152600	323352700	579808800	148695800	161674700	7355714	18726460	320410100	6936587	726042900	42892930	27569860	21776920	42155510	134253000	7191902	605675000	399098200	495142500	257989300	14979840	155840300	343678600	104813100	196045000	426871200	712066000	300288500	153733400	119788100
Hydroxyisocaproic acid	60158650	165877200	47372420	292266500	56423490	189232200	107235600	57510580	40512250	29188970	136858300	311310800	53338220	63766180	190107000	126916200	97464280	827133800	258489700	155657000	582134400	2803893000	369332400	118687400	687369900	329582400	1538702000	351980400	1708390000	2159695000	301976800	1217117000	521380100	201342300	16708830000	28809290000	664980000	459877000	4125437000	4077361000	300328100	377637600	824054900	110796900	3646313000	605577600	1363448000	635601000	3525082000
Ornithine	9923104	13261010	10680540	28918500	15092240	16833110	7905414	17507040	10466550	16905900	12281280	17495330	13302300	15276460	12227290	21078620	16973700	13235500	8596881	13019510	14698150	13263680	17486770	18917730	20350860	36442480	34929540	36083420	50834020	63638540	26304750	39626820	44982520	69600460	244017100	533780700	45800560	119661900	66443840	2101955000	83485880	109978800	62094150	26185350	17986590	58811420	72221480	98175010	778804000
Aspartate	64691850	754535400	43096140	137520700	172799100	510974700	869528200	330812700	66952690	128311800	142861500	186161200	51203910	56262050	508117000	303380000	63184500	162092400	23517470	132664100	349255800	576414600	174930500	72162660	487465100	443303400	355058800	501658800	124537300	1169477000	489396100	591352600	1506750000	702033400	237220600	1260712000	2071993000	2482876000	3039863000	148400600	1831410000	2006294000	4372300000	2152664000	1454179000	1364486000	1600632000	2325745000	7508544000
Malate	5664969000	12260020000	4693622000	11735620000	7316255000	14345790000	14778660000	9069531000	4678930000	7677637000	20248830000	9396444000	6871073000	7237775000	17533240000	14362800000	8560631000	25250080000	3771448000	8358103000	16977810000	12241620000	13437580000	4186315000	1038042000	548514400	15071790000	406601200	11757060000	1201510000	607522400	1210175000	3002781000	1408705000	382587400	3962006000	3498925000	5987426000	5611773000	303284600	2789782000	2547041000	5335827000	2722652000	2841441000	2980041000	1838047000	3503041000	5351618000
Hypoxanthine	66218390	169126200	131915300	64606490	184626600	122008200	328429000	98445410	12361650	81600340	78876580	168411300	50707440	6562004	7199900	142660300	20386890	178506500	14705420	302179900	556952500	553619500	343200000	182800000	311578500	71801170	357786800	90269560	106781000	191185400	138628400	175132200	295105300	535550200	538322800	913992200	676995100	1721546000	1133009000	1308968000	174700800	1078123000	333007300	266100000	1077672000	575383800	1217344000	146275700	858090900
Anthranilate	570217	880303	593464	967011	664457	824084	1064617	560759	552114	521988	1075290	919104	713253	575258	894981	941190	1106196	2487344	520145	1106340	6358026	2516916	1513938	893789	4056614	2889180	1324395	4009890	1016059	13329190	3883248	144502600	16178760	4963720	9721238	4995565	10344640	8696308	16028590	3752179	8878782	9006357	25635770	8769213	10502640	14632380	10385160	13313880	5151604
4-Aminobenzoate	959262	1336318	905843	1531506	1027189	1433204	1467440	885065	824497	1120741	1282431	956610	969670	1004787	1319464	995811	1235363	1201946	847739	1807335	1130041	1644225	1785101	824384	2109120	1301251	1239171	2319700	871536	3867933	2485580	1220423	2386515	1549588	10244000	2961750	2020348	5156786	2774908	1933691	1810068	1491988	4506648	3967031	6339862	4485192	7519995	8411723	1472751
Salicylate	11671120	39006000	18954500	25289360	15848690	27771170	30565050	15088060	15634090	16200560	35572100	34844640	25445590	16799380	24250820	27260480	20875180	43083160	9408834	27691860	35745920	54095080	21463670	8214994	28684620	12305340	62591420	23480140	29842900	60885200	183831900	3485955000	245617400	43775670	22482150	44062600	593204800	75140890	452238300	27811810	33738920	11620170	660024300	26418150	359769700	60931600	54271620	36948820	22495760
Hydroxybenzoate	1206126	3440646	1169410	3153927	1600678	3915503	5629518	1998452	1004062	2542755	2497308	1456566	1690466	1643926	2249166	2100114	6451950	3753424	1884373	5429337	2560457	2685538	2488625	913695	39669030	47402600	4888500	45559290	2110094	41523470	7979622	3814472	26205420	17057810	32092740	125136200	42840980	117168100	37102500	10394250	32717720	93211780	105290700	8886828	560021400	530855700	478604100	50446610	136036900
Acetylphosphate	68531.4	85192	97218.2	30758	79386.2	124046	29592.5	40007.6	139173	135080	74103.8	22725	104153	58559.4	73081.8	124070	155046	170873	70516.5	559360	426357	71845.6	519767	937309	1022971	659385	192512	451180	373109	220639	275464	68158	409644	180515	2791196	469057	42481.6	183802	198013	905684	515951	536216	455432	74583	413376	119642	571672	244496	1576656
phosphorylethanolamine	1050560000	1997299000	1117144000	362557600	1279217000	2251824000	381653300	1617436000	1039583000	854944500	2170301000	1529375000	1200698000	1906216000	1841981000	1975117000	1823365000	1095388000	881372300	1336945000	1601797000	1885757000	1383901000	962854500	1792163000	936328600	1488391000	1324102000	1274594000	768517100	688266700	105805900	592528800	430574200	596518800	282755600	180196000	506301400	219753000	474385700	234754800	193042700	401856100	149762600	239476500	338102000	140416600	382248400	299988400
Histidinol	38955.8	62762.8	21654.6	48045.7	34803.1	66495.7	86583.3	34358.4	24815.3	139398	54473.3	65572.8	41309.3	58367.7	58761.6	64209.2	65376.4	104334	28980	80938.5	41220.9	101399	29807.4	16322.9	5724737	3944032	94218.9	8332203	39622	19652370	34555790	21883770	12654440	11779500	91757.2	3162757	222225	17500180	682444	175489	4464749	2032694	9361851	364433	539554	1000576	305877	14530080	710779
alpha-Ketoglutarate	292993600	799966300	291554100	297506600	127790200	1570330000	1058846000	203737700	191424900	672222700	1280005000	618122100	679240500	570997600	440415200	469960900	4584614000	586368800	779511000	261970500	549170000	118361300	227221100	64861020	46727910	36769680	1104835000	26104250	264188500	184975800	16496080	31486400	78649030	52207770	15239260	98038340	214462700	134501300	851590800	8304952	161111100	134821500	422517600	127295100	88991360	43965460	61142980	180505200	119580900
methyl glutaric acid	14322710	64547420	20507750	43592880	53555050	287619300	37479560	51214070	25992410	18506980	98551080	109872500	59236890	160183600	43018080	1462043000	47236470	103891700	28116620	35863730	72211990	298840000	37095540	54203720	151070500	130863800	323384100	160195600	147596600	293690900	210339200	288995800	146504100	168118400	274237800	152073600	51384680	123975700	128967500	370916000	33952220	62133080	53061140	18884530	68109670	49737500	48280250	50928050	75172530
Glutamine	1122677000	3124239000	1182140000	1681252000	1663583000	3022572000	1132008000	2552774000	1214099000	1440397000	3298377000	2426710000	1410310000	1404225000	1945921000	3283310000	2644103000	2327481000	1476170000	1553620000	2177781000	2350134000	1359593000	1681249000	226667300	66049940	2568790000	49571360	3615215000	129054000	177288200	28841880	306952700	254874200	114934900	676257200	453216800	519484100	564162400	1208799000	490467500	606344000	552273500	371544600	528175200	777077300	447247200	436132800	308785500
Glutamate	982900200	2151406000	855148600	1622960000	1321910000	2547365000	2726246000	1646257000	887857200	1752777000	2089757000	2179904000	1539033000	1447197000	1800310000	1774035000	2354454000	1229916000	736021900	1737966000	2318513000	3640800000	2010565000	874682800	1077864000	699759000	1008999000	954077300	818359400	1518668000	951236700	661198500	1591659000	977134800	1918283000	1734388000	1380323000	2149943000	3854105000	4238030000	1201312000	1350901000	2167640000	1835176000	1212762000	1610625000	1186449000	1417700000	1882100000
2-Oxo-4-methylthiobutanoate	0	0	0	6656.97	0	0	0	0	0	0	65958.9	0	0	0	0	8196.94	13332.4	2594.11	9260.05	0	0	0	0	0	3652911	1108017	55364.3	464914	2897.43	4317996	767156	10288370	2296420	14901.7	5506731	221997900	347109	356719	2631178	332040	1235621	956845	1748281	93874.5	40602870	2875068	7394999	73061.1	160173800
2-hydroxyglutaric acid	69733320	171787500	71945930	156732000	81005300	326536500	160915300	79881440	71240590	85799440	332194100	265554400	257483700	347336000	1100047000	1286299000	408930400	4586302000	179725600	5401334000	6022568000	10731430000	5804765000	1635089000	528074100	190758900	8736394000	173121800	4972192000	242387400	409494600	308077800	339232800	197757000	433978400	2414409000	658839800	1364515000	924726000	13881570000	925157400	423130700	1623857000	372065700	1719170000	1942258000	684336200	812657300	1083957000
2-Hydroxy-2-methylsuccinate	75001220	180641000	76078020	162591200	86838500	335740500	169811000	85735770	74830990	92111120	342140400	274293900	264380300	354839200	1117754000	1296869000	417303700	4608242000	185010300	5418297000	6042459000	10771250000	5829469000	1640786000	531610000	193113000	8778287000	175172200	4992317000	244735600	411178200	309802000	341790400	200415000	435203100	2422451000	666259300	1374961000	931823700	13919200000	928650500	425830800	1629130000	374992600	1725536000	1949494000	687969300	815857700	1088793000
Methionine	49503930	102656000	26303470	57348230	41249980	51768870	88505890	41210990	19831890	68894110	102690200	67081550	42474020	72332560	85223540	147990500	254359600	216380800	60250880	123171100	55720720	105731900	102307600	37409740	33863740	11702940	239731300	19185620	266091400	38590800	22193380	106778700	108984600	42388590	29147900	201863600	52887440	49167700	99852230	666579500	39045610	36554920	70357410	23745020	20762280	35087800	32426580	40210110	455722700
xylose	2411272	2314110	1930733	2915839	2038720	3368107	2040348	1319557	1875452	3593310	2929356	2081505	1573556	2398648	1639598	1681524	3537306	3758759	1960413	3302016	4935120	2274079	3479394	1386535	6654121	2922478	4628922	5820020	2123468	2840812	2445255	8197278	8961082	1626006	3181815	2086484	8328476	5969316	12888530	2037264	4262592	2663525	17041540	6219846	5299892	3956922	3826844	8353838	1240198
3-Methylphenylacetic acid	3715166	18284450	3915485	23468240	1747907	32890650	19659150	3500784	3567336	2988140	10161550	1680595	4502602	3120939	46845740	17812440	10662740	10592800	3431866	8314546	11463090	88742060	11833860	3154118	7288977	1574955	9487773	55954530	1902166	28238500	3995146	13759190	8005051	3527416	3840067000	3156003000	12374550	24196180	9223354	1067351000	3779666	4043397	13342950	10927410	1923219000	21715300	2080044	4340392	45997960
Guanine	10412	45508.3	100013	111452	38457.3	102640	97201.6	92394.9	1028.06	30892.3	43907.2	23125.3	11613.2	6705.7	34076.1	10278.6	19173.2	42757.6	3915.61	0	65443.5	30900.8	19525.6	49887.7	1032139	6653508	164276	1643958	16803.6	2493551	2759556	1697694	2700982	57527790	179834400	5287062	1876577	67915180	2583796	124645000	3145840	3240868	8097186	7120358	5850929	5293078	5006750	3014752	3419344
Xanthine	142817100	418263600	172449100	284640600	403283400	134328900	670369600	306708100	14193800	194656700	321402100	422819200	151454100	26515560	38734500	348802000	67082940	548052700	20544680	571463200	938648600	1006040000	634762200	319072500	561253900	717072100	1220091000	346602600	331581400	1324625000	346831300	273631600	1343933000	1323495000	364444200	1735060000	1465421000	2745266000	2513346000	2726952000	355613400	2252034000	808152300	432084800	3005555000	2428845000	2309213000	171205700	1696777000
Vanillin	6606340	10373740	6113540	10908340	7423679	12948350	15727480	7889102	4598024	7171415	9216285	5641926	7373944	5578324	9245050	8801126	14690220	10659130	5441327	14284580	8495514	10117360	9866797	6205296	154187600	14245350	16024240	37966830	9757712	85687730	17711050	72772360	25022580	9143366	375882200	115188200	785954000	14223060	697471400	23010480	16614370	25427090	92030720	6550514	674538600	206990400	519560500	16753850	372271400
Hydroxyphenylacetate	3756301	6534460	5955378	4957112	3832698	6595420	6096668	3829548	3353595	3757988	5584854	7382652	6069154	3634688	8185162	5442783	6372805	7037922	3015770	13469150	8430586	8477595	7193852	4454660	9960828	14727370	7227526	115052200	4941118	55070860	185682500	2248667000	377346300	282507700	34580720	167828100	630311900	1108347000	192998300	9093666	662575900	280799700	1742889000	776507200	672504100	1044183000	427050000	1191093000	26429910
Xylitol	17041100	15282630	13395440	28244800	17137320	13030480	13692590	19269390	12498390	17173620	35317300	25583120	16256410	24012160	23555140	41131640	34140330	109304500	14765260	151422800	160331400	156389700	155231400	73042680	116530300	64583480	267831500	134365500	228412100	84641580	57652590	209908200	122039300	36282880	443947300	110161600	153777200	128665300	162423300	489892400	48017970	72202720	224209600	90666520	91653500	124287200	111417800	159366000	133726100
Dopamine	81450180	856851800	141744200	418393700	162114500	587139600	564877100	539484200	101022500	480752200	1234785000	701140500	446762200	610775700	614791900	332493300	422752400	293403800	54475780	553743600	339461400	1222070000	340323800	253949700	7196272	6959428	653906900	7813405	438858500	3592104	6623712	3478108	2488506	4252997	116516300	88661490	4333521	5710855	6730920	485925100	1907768	3489962	2121206	3459382	6706132	1450554	2683295	1380882	10534390
2_3-Dihydroxybenzoate	204703	99732.3	421228	300938	358814	86919.7	304248	146502	326300	183287	508444	119414	273907	106127	231953	828216	1132679	1364714	1254065	510064	2129003	334089	1093264	225937	11606680	866660	2574870	1525093	876229	202281500	70999200	71840790	11289480	2783116	4778810	7624625	2201218	29694400	161592400	1140406	7363757	5787020	430162600	72835980	57610090	39016450	5738124	78352190	9194564
Histidine	381831800	531616600	305777100	479735600	373248400	602894000	582435700	380331800	271367100	453844200	503445500	510016500	422997000	500849100	522742000	614614500	731709400	607428500	272499300	441369100	579817500	627015300	432787100	361635100	120289900	20810760	581276400	18415070	469035000	64052980	20341110	23321570	84805660	34649760	182091500	164699100	59954650	65304660	119358200	1580302000	45956900	57117780	79019670	36738720	36661840	85134820	65044600	81076190	270682700
Orotate	459058	3305700	510075	3976605	2496502	4759894	10999600	3342443	113653	731821	5583767	3410785	2198458	2847642	11426600	10084180	7731650	4879808	2823024	7611680	4616681	3716900	1449894	1320941	115487300	43509070	12286620	27419400	8928754	441564000	10839560	66378290	289958900	77250510	113128400	678369500	254063000	48147580	619686400	61146110	103503500	614672100	246225100	276862900	669716300	596189100	1330857000	19847910	1507253000
Dihydroorotate	198809	882556	384364	1356634	244359	692960	1809452	958566	78615.8	205710	1126124	1171623	834606	757899	3865632	6126956	2075586	3208151	1110034	10645490	774224	623310	657206	532281	10176530	961246	10681180	1429414	5002360	16956090	993262	6677702	6334512	564311	1315538	6607296	5099396	780216	12934880	1937808	1818910	6067216	7342520	37269320	5004466	4530046	16444220	2169208	11111850
Allantoin	11193210	3549697	7479370	6135217	2898335	1403278	3038746	17833640	622530	7325092	29281860	6953928	2226416	1969868	3556902	47332540	2569728	6539720	3711354	4732582	30032480	14452330	5204177	50630890	13633350	13742380	49312460	25136200	6238209	21167070	12591780	6831301	55847300	112280600	26750220	422536000	237183000	702263900	289941300	9419973	357413100	560741600	412937500	72636820	373084800	480732400	483129200	138750500	716529700
pimelic acid	15638870	39521160	17498350	41333660	29556030	39262770	34381610	41345830	16162960	13870710	23909300	26347180	14269840	17577880	24345850	55962630	20527770	34123410	20608630	17019750	33643350	49731920	24915410	24448720	46226240	32018920	44262780	34918480	31385830	44713400	46711220	42174180	86492530	44137250	105656900	45508790	54057810	88522970	114291700	46649130	98866220	94729900	106268800	36491020	257980700	142884400	156568800	108848100	27493160
Indole-3-carboxylate	1126476	1972279	953961	9044756	786725	16752900	81458130	2474550	962804	2760240	3033937	2472875	951471	896356	2610763	2361516	26624280	4057496	3823241	1481355	4010724	9156874	1775980	559806	6804133	8125680	5843600	2749524	4092543	44890670	42726200	20203790	20708620	10626330	59974540	16529250	33237560	44274990	37323460	8068421	65826580	37726190	90327930	14173890	127221900	159512200	137352100	79737110	109954400
2-Aminoadipate	34022370	47213240	28693350	27690410	22268580	54168250	194889600	46172850	11702000	30745740	55749880	62881100	16148400	57294640	51926190	104878000	23796110	104974300	43545740	43295850	71029340	107066000	33004200	15704060	39907100	58523000	132800100	45220510	25138800	43241450	49021800	31594320	80646230	41249060	46373100	41900940	77350300	127089500	93752250	16540910	71302150	83062020	122649500	353494900	157558400	123362800	179630300	63585200	96890190
Carnitine	2746822	6648228	1547774	2578949	2942387	4997227	2940991	4034224	2632605	3841570	6437388	4474951	6123842	5870337	4572915	7133845	8721872	9540696	2985559	4366233	5987334	7221868	6265274	2188414	1195982	1361062	6154028	938363	4046312	1564829	1124750	2461775	3460150	2247863	13376410	8855998	1897332	1573421	3602962	37749110	1410617	1604398	2988311	2284264	1353986	1581115	1631638	2354650	24459880
hydroxylysine	185738	191972	129005	127863	163663	500558	101833	205774	75301.4	118904	318876	105874	87212.8	207639	91346.1	379083	355650	138486	88276.2	187047	404151	152481	96351.4	198903	501900	621771	216640	1082042	186275	3303621	1650514	850832	3045298	2536765	557494	2921389	2881443	5362532	3866762	1959732	3834261	2886812	4544044	1187560	1313365	3048306	4866825	4841664	2347869
Phenylpyruvate	1629341	4265136	2586901	3656862	2046354	4835232	3767854	2048169	1070435	1594514	12503300	9175993	1420531	1631456	3844665	6491674	23094300	4322393	22660290	2127162	6012888	6572917	2556794	1145315	37698940	42079730	13577560	14374500	5884476	18216780	6078651	53789690	17217150	8619679	366736200	2254027000	71201600	66735680	105707600	8091276	72810950	128305500	95189980	6119573	1084611000	566904400	2009935000	107050600	350339000
Methionine sulfoxide	199587500	198929400	118209100	207208600	124786400	126921700	417317400	48130390	226047400	260144800	201904200	139549600	276915000	197916600	207062000	379919100	171460700	289929300	48289850	189471000	18095360	91902540	219351600	84046670	321115500	26148790	94238920	46973000	145227100	55279140	4113849	63429220	10104480	4268481	1775056	7276378	1371636	2166740	2808011	37512740	14752130	2218722	5286026	3568183	1968234	15230520	5691636	2783795	230867000
Phenylalanine	1122517000	4528931000	1102114000	1817755000	827477500	1412847000	1983038000	2236716000	115821600	2077068000	2301186000	4427933000	241803900	2017511000	1030948000	3869433000	3842388000	2270745000	1102324000	1328251000	2138387000	3284610000	319497700	880536600	305624600	171704700	3358286000	388087600	6718764000	625243000	284485400	486234100	1047926000	603241300	9278712000	2630857000	1302554000	530671800	2149207000	17799270000	714985900	644329200	1481228000	539441600	339949300	512922400	821449500	823993700	7259641000
Phenyllactic acid	2984775	8613172	3677904	17873380	2933102	7359626	8796808	3863679	1565647	3644726	6828208	7295530	2636702	4383802	6782934	9530863	20292880	17923910	13573640	17579310	27037750	47187620	11509280	4582784	1013769000	816796200	118770800	870375400	186972800	883835400	909788700	1731758000	4668844000	1626537000	7242944000	1917266000	1494314000	3474481000	2352634000	320963000	947929700	778759900	1911686000	16276560	404105300	421352300	245868100	1322813000	906674700
Dipicolinate	43453.9	513668	81550.6	326403	372946	104438	3283342	308608	76832.1	84068	208241	49891.4	3193672	72230.3	273721	105288	152050	481940	42670.1	90733.1	662522	505117	2757216	1303663	781563	418312	2516360	669249	78478.2	5966230	809694	2297812	20142480	10345300	3489668	85266480	36897190	66567510	59866970	1204098	142153300	65134050	556787700	57931330	256159600	1390567000	523725400	654813000	96026740
Phosphoenolpyruvate	1997826	5762396	1302887	3375876	2628979	8277120	3980032	2943592	1443902	4695597	2642619	819526	3889498	5605192	3689333	12052740	22781700	7040074	3579696	8781201	10734700	5687014	5351078	6788388	46735700	33944580	29125110	45176450	12770020	43507100	4310574	5589452	81399990	17222260	112305500	85656140	36009240	79654100	124900500	5795005	42178550	39010260	168926400	60400330	158534600	39286170	87792770	63409120	431063700
Uric acid	712911400	935776900	605393300	1637695000	730553400	33029080	2074373000	767513800	29680070	436610100	376788600	948592600	107301400	73570650	386580100	1175961000	141243000	975980800	763775100	308189100	828362200	988584100	279929700	431627400	599659900	85441270	1294353000	286675400	1235989000	245507100	428413700	555415600	463785800	364293800	299345200	216317800	521980200	722792400	622526800	35753680	132366900	609525100	111434300	165640900	497465400	775770200	621267600	10609500	134968400
3_4-Dihydroxyphenylacetate (DOPAC)	836614	1972838	911020	1548419	1130019	1992616	2930129	985016	634182	1153102	1950152	1086237	959163	940362	1966889	1871380	3878882	2404845	1619575	948000	2007054	2079792	1605421	703719	18669300	19942260	3861863	30359620	1622339	100017100	59183120	59463380	73222460	35092060	65271610	106762500	88326360	161947200	136120200	17136810	53169440	114884200	105000900	68105420	262728600	245204400	249085300	98488260	347616500
Cysteate	283953	256596	50780.3	119098	223178	131620	374970	109374	66769.4	198159	176527	350343	82556.1	103032	131240	132702	448194	115284	47430.6	309020	151915	206881	139782	20084.7	526067	365674	162105	304618	83341.7	294548	206703	123920	202380	351107	2236375	1527190	361905	1033444	264182	1345912	249870	1606908	646797	714592	1305870	3201523	1531468	494394	3602290
1-Methylhistidine	3248664	2762022	4411765	4170208	3414523	3097478	1567969	6206752	2755760	4532227	4217878	6287024	3505811	9054686	2202670	6401530	4266546	2164578	2265787	4128667	2254348	1814481	1989587	4255562	2607122	3539996	1865539	6465080	4579657	5511688	13556650	4553544	12130160	8577246	1717958	5025061	5019494	8345951	3697708	3222151	22797670	13131540	11463260	4703313	4795944	7738277	8985608	12643130	7481880
Sulfolactate	2584449	4237255	1471542	2876001	3033183	3183422	12238560	1937939	730321	2627954	3500282	4288226	1132398	2426583	3374901	16633300	8284120	6286528	1621854	1788504	4583044	3768437	3797002	849947	5897040	3625651	4455234	6182160	6644140	1411368	2203899	497428	3021835	3305982	24866400	28490290	1569249	101044400	3145594	10501130	3399226	25017740	19168710	8994821	29346640	128945900	66140870	2728388	59045220
Glycerone phosphate	6004178	43187050	8737684	9929469	22620170	42815930	36634690	32654180	9744246	52686040	19247590	32688380	48433380	21805620	26685300	15871970	76923270	38789100	8771288	47519770	29465380	50064040	20986580	23685830	19383060	1643924	57440080	23299640	33971490	59036.5	404870	4253568	18401290	204986	7050299	1958716	4999900	12946030	5384179	2515738	8208027	540138	24571260	134478	6352631	8160420	8149445	9196744	683024
sn-Glycerol 3-phosphate	4499386000	9060241000	3264135000	6740873000	5265869000	9915623000	9415709000	5349301000	4133466000	6328846000	4617129000	7195187000	8013496000	7182813000	8524759000	5536721000	8646900000	11787430000	3100438000	8703255000	8233619000	12749140000	8454365000	3017966000	456905600	175053300	4450586000	216543300	4096764000	437329500	252466400	118172800	737873000	220153300	208820300	336908600	196429200	321944100	537120300	91418090	382546000	232446500	402834500	224223600	145786500	113102300	151823700	202025500	163637200
Aconitate	424495700	1237362000	280864400	477821400	574672300	1274388000	1082425000	495442800	265025900	601562700	950513100	871837500	591557200	595165100	638025900	495088700	1168895000	616202900	301393100	225666700	315470500	473733000	271653200	16070690	222640700	181761000	605297200	117670300	267824900	206958800	95371900	96992060	249431300	275095600	16359640	164467700	952664700	1231946000	896017700	16563040	81554100	330755000	236000400	240084100	369737900	323383500	235743900	145456000	396046700
Shikimate	779984	1408979	804474	998158	1338433	1365284	1274031	754180	645572	897153	980157	789500	695105	712903	963143	1163220	1470152	1200521	944339	597993	1176940	923149	968383	785735	2369418	1850612	1097355	2713500	719650	6384834	12451640	12352430	2925748	1665985	295033	1065906	12110280	13299550	3032285	702595	12325070	2275556	40865180	12718270	13010390	18718720	4575991	44295970	1223493
N-Acetylornithine	4196987	5604070	3627908	10422070	2123180	4222142	7976672	4863597	2561610	2914129	10283450	9806610	3551391	7500130	2765232	6352844	8986617	6977414	3432356	2280487	7308790	5978896	4633625	2998064	10305800	10272870	7670760	7822089	11082880	25044650	20071850	49986870	41537650	11269100	47216020	56127880	42067950	38669900	89080400	438277400	27077610	22935240	42230910	16276620	54711820	27367710	39143020	32926550	122967400
Arginine	73347600	119330700	88390810	78920900	74569820	116308700	76191660	92649240	88066870	97969630	136699100	97127470	110598600	101105600	124653000	110128200	185161200	125906900	89831400	102413000	139551800	122657200	131634400	86764840	24441390	10544380	130442700	10895940	120520600	20489760	13719500	7701905	46692080	54049420	69075350	35166800	42834800	42726360	62569330	9874386	51382470	44395390	54130260	34201230	18222510	45336980	35885550	52766720	35584020
Citrulline	1699706	1744040	1107498	2741589	1015491	789508	857663	2945756	914544	1480944	5925735	2003893	1009234	3182595	1868855	11304760	4436122	5310405	1999954	1262917	3318805	1519186	1710771	2515958	68282450	108936200	14367840	77983380	18183340	191826100	87046640	77714320	150604500	110782300	1721257000	316285600	31140700	88238350	128093200	1010322000	97156650	103204400	34011030	42297070	80271070	45968250	34110560	42405080	893695500
tricarballylic acid	3721937	4768792	4327023	4593896	3958797	9266112	5904647	3870836	2704953	3638092	11650000	6660170	2972464	3078527	9370564	14855180	19130430	63731580	19954600	6085731	24645070	10458660	13487920	3797662	7369018	4414624	508659500	4329362	81245390	295566200	21583790	106871200	61853330	4652983	59357360	125676500	22039700	19307690	273276100	33291890	112557000	17496640	81408160	398267200	1276513000	92780430	293618800	62024790	104113200
Ascorbate	288950000	1284789000	496909100	499964400	604670500	1521521000	669124400	598730800	809803300	748272000	544057700	648479600	518661400	658069800	1890736000	10096550	1051409	1866697	478085	444429200	1587837	1007453000	798129600	849914600	1115586	630726	566644	534964	6043812	2441020	1184216	935726	1151954	588034	205600	3553941	2381010	1343369	1226981	398418	515089	2396314	1940643	1034587	2633465	985607	3319496	1442792	1177745
N-Carbamoyl-L-aspartate	1288443	5386070	1219448	5154455	2103510	5225284	5863055	8379868	380911	2071790	3586650	4295212	3227063	1955455	13664650	15386490	6504419	6880234	5368498	19850230	1711594	1610829	939516	1930003	40357400	30492430	20777840	19173170	11153920	62011280	7260737	2993605	22135220	9342273	1081571	75310800	53302540	11501400	137692500	406552	32430040	122426800	46075520	208406600	34707890	49028300	316362700	10933580	921001700
Allantoate	562361700	801112800	551749100	271334000	279496900	459032900	316449600	1088452000	72372590	594657600	980066800	707463000	315462600	315355300	455330400	1201213000	528136200	398554600	254753900	194653900	761805600	542327000	221917400	663505400	862939600	772801900	690038100	879114500	219459300	399745900	46370970	2999486	222830700	484508700	20839370	795774200	362865900	1569792000	237213000	2399760	76629190	1372341000	138981100	10273340	314368100	1415113000	1063310000	49856500	81693230
2-Isopropylmalate	2204554	6279391	11056810	4217408	7152636	4716746	19493580	6082548	1775508	3426785	4387821	1938181	8493632	2837042	4398186	3799934	13999420	7269070	2337470	4697354	16067830	6089652	10580700	4367803	2152595000	826841800	10215770	1532071000	6591420	2220682000	1364391000	373210700	2920793000	692378500	676058200	1867364000	3001875000	2367259000	3405571000	224992300	3213316000	2620401000	4879867000	136213300	10638980000	12018600000	9403604000	3297776000	505350900
Serotonin	0	3741.49	1107.34	4545.55	4272.06	0	0	0	0	0	0	0	0	0	0	0	3460.75	0	0	0	0	3146.17	0	0	0	8559.73	0	2541.77	0	140844	204630	76537	133047	92711.6	21861	61517.5	33929.1	1350955	148345	0	665962	219931	299130	19917.8	497392	119992	964958	564940	8950.34
Gluconolactone	8179766	12831150	8244722	13822130	9832513	15377020	12777380	9398452	7689803	11331350	13018070	11782420	10259630	10631330	13167910	13097840	14740560	18309100	6790746	15542600	17779200	17717940	17599920	10275740	34720060	23935000	54156940	49908890	26791360	120843200	60032810	112866800	190379600	81887670	46744040	30982820	91471010	373361600	146243400	37061110	164131800	78692740	422339600	132647700	108852100	73766430	63891510	791119200	90019130
Glucosamine	749425	1031333	1291333	347452	466680	663803	318604	319298	665341	629148	985657	634884	740954	862638	872033	1435237	1008951	889862	350806	852017	1346673	532338	731465	937991	3948788	2762710	849507	4768132	259664	4202324	4199988	1999380	12089560	7112261	3602502	8383848	7155156	28248920	8487590	3309868	20038490	10131010	19217010	53896070	16529670	17628940	7856130	27968890	7217060
Hydroxyphenylpyruvate	1823844	3221472	1372208	2874434	1562953	2056974	9668587	1483077	999592	1601111	5301102	6332630	1200921	1392888	2537603	2347223	9433385	4141317	6284566	1366149	2825598	2055440	1859997	869707	12631940	15848930	5052860	8284956	5494970	6285054	4433218	16898780	8719216	5010455	67341010	28798790	8006658	18811610	8884879	1798839	26628120	36596330	22831090	2751936	60693200	33006740	61852820	19031690	7300518
myo-Inositol	77462480	100380900	53256380	133195400	74283280	101490200	184089800	46470710	53141460	59402060	80305010	63727540	60199900	44848440	71453110	57244300	63225050	203908000	35084900	170227000	164029400	200448000	266098800	79405640	29431730	18005940	558098400	22746150	498566600	43270090	26605330	38902870	50883980	18389840	43164990	42118750	49249680	44371790	88787990	35484150	32441750	38153440	92733170	41088180	127098900	113674800	70568900	92443330	63050110
Tyrosine	1059040000	2641135000	869744500	1941847000	866443900	1507439000	2009852000	1786285000	642314400	1626774000	1780971000	2838223000	1259263000	1557764000	1863191000	2139361000	1029630000	2009809000	113115600	1842268000	1661651000	2662124000	1245217000	713416100	320383300	100418100	1161669000	280339700	2868584000	233901500	222780700	445786200	471811600	149320600	1388527000	217868400	211219900	86243960	422431500	224603100	275144300	145002500	495513900	157867500	97533880	176661800	97484000	429119700	244943900
Homovanillic acid (HVA)	16636940	42491240	14754310	47440960	11186340	15315660	70227150	14639560	6137934	6984446	24550960	53965280	9006258	7510999	19018270	15405780	17423600	12365330	11385760	30965610	29038030	61288660	20225680	4608044	112671600	35158490	39399760	53281520	100006200	62248500	47198950	102932200	60795230	23749270	838802800	212480400	44643100	34877280	58166800	49748500	35638510	105491300	78358830	7129774	114580200	40954980	45707560	18409150	105500700
Homocysteic acid	2443.45	0	0	3846.3	2397.65	0	14026.5	2195.72	0	0	0	0	0	0	2800.41	0	2384.18	0	2524.23	0	0	0	3829.93	0	137112	245434	0	317907	0	688727	8015122	559872	11113810	2193794	0	6035454	260407	90124820	86092.3	0	386632	2829365	1172853	190757	895362	10363540	2293330	249946	10227780
4-Pyridoxate	4590797	8458221	4658860	8266234	4089602	9881755	14086660	4496480	5387426	5698910	8063032	6883840	4462934	5203904	7449562	10976820	7960558	11627550	3745066	6845688	11437230	11372580	11607750	7335642	28062500	24105160	18264500	25716570	25495850	115153900	57976950	47091070	217682000	103410700	16121040	46341780	255745000	485394200	304074800	16246760	303362400	182466800	865425400	386113600	549350100	591844100	178651600	794623200	59961940
3-Phosphoserine	4800514	46908940	3542025	3669770	15605580	78998980	32299630	38766740	22722610	19319370	4834366	3421208	27374010	21753270	11664360	7877988	3387012	3343635	463675	5340001	5089982	2498885	14144510	2219533	76802020	60774380	13862760	64055580	4073970	17593730	27438720	4538974	29222430	40745660	975053	114697800	136690400	227587400	72576470	20256.6	80857500	99599860	133995900	94399710	83679820	143906800	73497990	157594700	194701100
3-Phosphoglycerate	53104120	154849800	48051850	48814620	61491520	195499300	76567000	83965210	65593450	163354800	105533200	55385580	100086300	91411720	90179340	119491200	216880500	167180900	50536920	223224700	252085200	83591260	270205100	114661300	497553900	221231300	222182700	321007900	205128200	368322200	135204200	62043310	762952200	148217400	544608200	482266600	179639600	393472200	688943400	41828670	548682300	438468000	1232428000	456593800	749796900	312045200	786599900	603843300	1805841000
N-Acetylglutamine	11371670	73865450	8518254	24194140	31170170	186057100	31351300	34331460	9163138	29482620	116296400	231951800	21154040	54556870	42518560	101340100	129208400	135446400	50854100	195287000	286788100	273980400	140273200	126547800	15577090	16426400	162150600	15855910	308633700	40863690	73232100	46663390	52257690	47228200	124780400	236232400	75395270	87445060	115043500	1312008000	136801100	91486830	132640400	54656790	309493000	228461700	175741600	227572500	184933900
Acetyllysine	3017179	4678390	1773911	7580509	1267996	2317244	7975758	1712665	2777364	1773468	4947582	5760872	2262322	2512711	2172499	2083034	2440648	6388711	2504500	1312105	2474789	7895905	2933626	1493619	25436810	18341680	4679268	20911020	2741992	39748840	28701950	55997580	98774500	22392810	34118720	87114390	46133350	32991130	98353640	197346500	27169550	32260090	46116800	25683190	76216800	35572990	45234910	35538950	93034850
Kynurenic acid	151122	360864	101952	774923	202164	793971	3646925	603275	113661	228981	1068474	526353	171669	232534	600212	1004726	3950898	4638160	1668905	179692	4588326	2465650	595780	164600	26561890	49305220	2846556	28368420	1414924	223233100	108855700	81351850	153189700	208191300	460757000	335444200	185954500	899144400	337253300	15567180	1146030000	411330800	1046903000	54324760	1416264000	1446755000	778614900	1308353000	574365100
N-Acetylglutamate	56282860	249597300	59596320	101944000	167288200	274325500	248437800	137462000	48744100	145090900	143350600	188706600	109497000	100360700	247322700	140192600	112092500	150053500	40719680	87171100	118113200	151937400	75201940	60800500	711998700	1401566000	217423400	1360399000	180413400	905288000	1244286000	587555200	460256800	695160300	525232400	1311792000	940956000	577659900	1654120000	973715600	808732300	410960900	1079433000	397479000	1630998000	351086300	151946600	1456840000	1683980000
N-Acetylglutamate 2	469616	2208312	474225	2581498	1165112	2736656	2550322	1316487	275216	1143583	1570844	2024513	979734	966416	2728081	1571681	1325490	1969873	389079	783021	1238559	2288806	901531	328097	7637520	14323020	2465294	14011280	2800678	16486880	9261594	4978012	62890590	157750900	12085850	1064559000	103130700	360358600	364271200	9076240	75122060	168426100	55900050	55645460	125174900	192526400	453827500	52894130	3020514000
homocitrulline	2029601	6275559	2790313	1269541	1431967	3575995	769390	1104786	1782215	3617147	2563202	1598347	1871681	3075702	1653094	3491904	5175410	2627106	1394261	1793209	5407434	1258266	931548	5364326	6000988	4921988	2509488	4023001	1370946	10157050	10504140	5771586	18156460	9646289	5367924	20411830	8671149	14327600	16722480	12033000	16786740	13774660	6302125	555663	7729664	7449880	6042472	11834360	29309700
Citrate/isocitrate	19611960000	48841980000	13905050000	18889800000	23505780000	52296520000	39051350000	22654970000	12212720000	26890470000	37353240000	38085320000	25887800000	26415110000	30906980000	24877430000	49066830000	26056650000	15555760000	10657910000	13726900000	24124880000	10490600000	1146974000	8686672000	6374025000	21628330000	6837453000	12575320000	5711318000	4391555000	3056371000	6553213000	7924314000	830269900	3012583000	21562410000	25130090000	18759120000	2232041000	2980744000	5903627000	6489866000	4693788000	6754141000	5859162000	3858599000	4012959000	3408419000
2-Dehydro-D-gluconate	17383480	37054650	12852440	33033850	31182200	36522910	41752290	27044540	11083220	33017780	58906180	39153920	19490730	35924540	26640000	49530280	112892100	56619720	21813570	14702370	26764540	16254470	19857610	5952892	51305100	37509190	63448890	36733700	68023940	81975640	29279830	92215840	203057500	75435250	99618860	113828100	652628000	401204700	276634300	123071700	144690500	264710500	311231100	82113090	436062400	507978000	238292000	309363900	214432800
D-Gluconate	136777100	252726800	86389690	232745700	154055300	244362400	301280000	152022400	75970470	159921300	307467500	242272800	155593200	173185200	203664700	236244900	353295600	490858700	103277000	277084200	399065000	396191600	291895700	106636900	243897900	113581300	726452900	143946000	447997000	322812800	422442000	503537900	599005000	149540000	754418800	565839700	586815600	709584500	685953900	490994000	508107500	465286700	1364042000	491479100	672454200	927406300	649313300	1432970000	565961800
D-Erythrose 4-phosphate	41502530	115957400	26653870	108979500	66323790	165460500	166872800	33854130	28351210	25851660	28680850	36971420	48381810	35816200	216300400	70818500	137610800	102024300	27928110	11951420	81599540	216474300	66867180	5453893	798502	158597	22872930	800760	14445780	1889342	1375183	101138	321648	379388	353830	1217877	210209	244293	659423	207447	117312	546103	835463	1129610	466350	404572	337477	114905	581990
Tryptophan	599920600	1511183000	437879200	1258055000	357372100	1574321000	969004400	1297489000	270704100	1336939000	1167645000	2218203000	552387100	556076800	960213600	986393400	1331139000	1131510000	537808800	737521300	1300941000	1769117000	716655000	572126800	178495800	247062400	1082710000	101998900	2440614000	301549300	162697500	263005500	512395200	483886100	1364534000	207980700	329255900	269771700	601193200	2921215000	214446300	269558000	395854200	177461700	108226100	171414500	175217300	436802000	1254569000
Xanthurenic acid	17841350	5869011	12946270	170766800	5483314	307843700	1581344000	50033490	14183900	52239600	27391290	38749020	9961470	9904182	23178730	17583690	521564200	45744410	67566810	19126320	51961400	148811200	8565633	4754548	96978480	75145860	46614570	12912940	72865740	68364190	238814100	95629660	87650540	27107960	23427120	8150849	8939995	12585860	116048600	1967398	44581330	61957840	28267740	83956240	61671220	41805020	20047940	39609810	732647
Kynurenine	17904.4	23843.8	39836.9	79229.9	12734.8	51367.1	2964924	71847.9	28115.6	147401	1996600	1327612	74249	254184	1365705	2309212	180445	4654166	17992.7	1196978	2959016	1964888	942227	643444	1836184	4682074	1965194	2074888	9745014	1115060	705649	531043	871108	2328483	150486	575665	627684	1021962	3755786	18333.3	239930	334705	529557	48986.5	146849	253255	359792	116067	70507.5
D-Glucarate	2022914000	2979484000	620711300	2833525000	3730801000	2612163000	2872992000	1154389000	1599852000	1700612000	1885602000	2455661000	2756709000	1497567000	1588935000	3018766000	3318515000	3119563000	1863867000	1611386000	3202155000	2759278000	3075534000	533827400	3399937000	1162125000	2680856000	2346994000	2910466000	55608470	18230360	1712461000	4661548000	1075632000	6897137000	2656187000	1561147000	4973192000	940175400	2278234000	1604625000	1315966000	3706174000	75418740	4109199000	1779550000	5273396000	2428830000	4660539000
Pantothenate	991978900	2207690000	828870200	1734486000	956653400	1910731000	2854177000	1208806000	769545000	1573975000	2165898000	1779000000	1332741000	1195779000	1846553000	1866234000	2128806000	1962432000	670715800	1403413000	1538751000	2514982000	1673206000	673685500	2100748000	922032100	2422227000	1229017000	1479476000	3228438000	1657736000	1152746000	2731034000	1020264000	1642879000	2057926000	1389912000	3032928000	2993434000	795836200	2272352000	1941665000	713025800	420998500	4220833000	3558903000	4142165000	240957500	1446334000
N-Acetylglucosamine	380145	660702	297582	1231876	694067	410436	546653	766060	368080	376103	734616	822285	377261	855782	345846	458444	922201	572845	123339	2642481	3834477	6655424	3407368	1794074	1894144	2358488	497678	3067958	301923	2135220	1901999	2398631	5251158	2715686	3006832	876374	1965307	2594936	2451241	365631	6966155	3554459	8894071	3189960	1504583	2603951	2458562	5676717	1510067
deoxycytidine	41554	30578.9	7111.58	190928	21954.8	57312	147409	12392.3	13887.3	27819.6	68478.3	17799	0	39224.5	980868	2172326	25252.1	6674949	53018.4	8801635	6640786	7365038	9362976	4844443	273300	206239	31915350	33364.5	25844370	7730704	10064140	4821222	331271	160971	19038920	32547600	1323030	710311	4657204	29118540	871970	501242	1161555	627478	4871917	1626753	1083546	1303488	37363960
Deoxyuridine	1604.06	2515.95	0	0	2310.2	3233.63	30229.4	0	0	0	2406.79	0	0	5580.61	3609.55	2768.12	5195.14	2366.35	0	2260.82	0	21713.5	1927.29	0	2203860	612078	0	1501872	2303.96	3347286	1883710	2354775	2224422	892383	249322	225065	3043066	1166920	4710120	20137.5	843763	604285	2198968	1807492	392416	263822	117203	631280	955391
Cystine	398926	11511.7	722426	1206258	152857	5132.52	188239	337868	360602	552078	335355	56420.6	133210	118379	26211.7	249336	21319.8	44608.8	50821.1	500899	227909	348236	1518486	1244687	3742756	494104	0	5481202	0	309588	6749806	6454580	6055047	701082	19308.8	0	514167	193078	264230	0	1062887	284691	925517	208922	0	57415.8	18486.2	1239245	130753
Uridine	148652	433064	209104	297663	203363	459965	646217	239464	143172	292163	504432	275241	254809	290112	320885	618685	522526	807018	257007	1843835	2196101	2114786	3336868	1798724	12295340	26281300	4173722	15195140	1989471	147283400	58442690	123821200	38511380	9003681	93418860	186814200	49848020	6942300	171150900	368662100	12762900	20075760	36994100	15360930	50413330	7511282	88219000	5778980	103088800
Biotin	2248928	2649271	2849782	5307262	961412	1283143	4824920	2480635	1920147	2962101	2678076	2742994	1799920	2540942	2919484	2752942	1213974	3618086	496156	3370753	2253936	5822940	2508428	1079352	2813847	581161	2727024	593202	3038090	1876367	2664829	755719	868417	433020	1566482	705876	474680	224655	925287	3660032	647170	901826	741535	495669	1760360	2109687	1621506	304595	1750046
Deoxyinosine	0	0	0	0	0	0	4914.87	0	1618.01	0	1957.89	2440.38	0	0	5636.71	5902.13	0	2628.08	0	1523.37	2092.09	0	2759.47	0	192466	170054	2278.99	222153	0	1659567	688813	1157027	6245454	1114408	223709	3739988	2924960	8101780	10145410	829562	2620152	1790308	10330200	3118038	7023338	2490479	2232500	2146792	1467269
Glucosamine phosphate	1707128	2097463	1823332	1799087	1138633	976780	784520	1452284	1427960	1542776	1451227	3096114	993646	1746003	1443682	1680934	2882702	2414581	1498259	2320385	2671210	1607255	3180093	2426362	2547064	4459932	3566892	2740021	3885859	4322770	3831282	1686175	2895252	2320780	788936	1954840	3316436	1617835	5425163	158670	1264368	1328343	2795752	6681106	2312638	1041696	432280	1243105	3840208
Glucosamine phosphate 2	19125.3	37318.8	37783.2	42680.2	46085.9	32129.8	6012.68	36437.6	25986.5	130796	11864.8	163004	22522.1	96051	52006.1	66468.9	114486	72177.4	6265.94	170718	89185.3	67321	133452	113923	423035	215498	71786.2	346772	98024	3212588	2056660	3624090	1554036	484049	47175.9	713981	1006284	1405855	5719609	1112531	1699081	1708407	2183732	2397553	3424928	624912	771143	1500887	2923978
Glucose phosphate	456180300	292545400	494744800	499984100	501915700	211241400	229799400	395620200	565112200	499689700	687941100	517239500	532837000	593910100	263148000	347522100	1016581000	582747100	648627400	322821700	325183400	270457200	467777500	150278100	27587870	10930540	389580500	12524490	435308700	34484600	13923340	19262890	18777930	24514530	17141150	42084540	33712340	79457120	35233890	27392900	15604230	25441680	54471790	55924740	38406190	20150950	31557950	16399590	38509150
Adenosine	1018296	191429	1187865	588816	1167266	166939	349669	1019897	1104859	1419139	400579	576739	497334	724903	291847	489684	701840	296728	1312550	136543	282184	499641	328653	450960	318905	852078	59750.2	576827	210906	1440436	1114720	1391312	981766	1470125	2584947	648477	3393688	1754027	2146977	1383064	6899206	3341720	11482560	3184324	3339902	1002900	7353426	9358818	1144112
Inosine	31730470	12953480	21407750	45237060	23115850	15056030	18256430	25494200	17125960	33749760	51013790	27657230	16735550	22359870	8804238	19876110	75018170	59319250	39152650	210148000	274960800	289704700	153004200	70402090	235448800	42500510	16946520	99377440	24128380	21937110	61051680	9479964	69516960	24080880	60116020	7809892	28884820	14085880	57747180	20894900	76849940	27031820	127816000	17055450	12416790	4541885	53555220	42571860	17336740
6-Phospho-D-gluconate	4959056	3847631	8044680	4877070	3090740	4819092	3002890	3921240	3747608	8576329	14905720	3032555	4166114	10515490	6042482	15742780	74464930	34135630	52102040	4499171	12824180	5139542	4469224	1109587	20579980	9641496	7511428	7605298	6824460	24257610	5111338	3965687	22818840	6727010	6315222	25679370	12035020	19188040	37140130	1138308	4513315	15509000	12193900	29809800	29912900	12812300	22886560	2502159	36725820
Guanosine	9342312	9546806	9465484	15066780	10832780	27392090	22144780	5714372	13033690	11860080	3791793	8887989	12652360	10369400	17827310	2985890	21517420	15210220	6005546	17651600	16504590	31870650	20779230	4166547	36673480	14295630	12050780	17123810	8113516	15149440	23872170	5092930	39290750	10554310	33595680	3680144	15461540	8570796	24793360	8518411	97860140	16698890	144355100	12734560	15221750	6315686	52548800	56171310	11585060
Xanthosine	150262	293479	80891.2	285092	628511	232093	2378511	266146	32532.3	154688	431019	144403	81099.3	149614	170002	529636	221059	5391726	19533.8	79068400	81156010	96928490	96889580	34173660	12188320	12252440	27708400	14433250	13216420	15389380	3643887	1590271	26454120	9647016	41745830	1620937	3078623	15064300	4409850	23363840	2435766	3739538	5003600	6938818	15497790	1267189	2254940	2974042	14689470
Ophthalmate	2024673	4567857	1326218	1333967	1394422	1928860	4212694	1622280	791154	2361731	6036905	8880559	2764180	4671076	1341572	3700744	5123739	2034338	1521764	1295348	3470933	3352295	981485	38068.9	14830460	7794426	4905922	20902840	4368636	37602010	9974213	6486140	19478950	10180730	226639700	13876610	5286041	82160880	22268390	103868900	13075060	13627990	29860750	18418510	47872250	27484880	23839420	22929770	12792200
Sedoheptulose 1/7-phosphate	21733090	10669500	24658600	28982030	17028750	9059572	11655350	15109190	23519550	22256710	43965180	21378790	14738120	28649440	12657490	34920880	45571520	46536540	44047830	26771890	34590300	25418630	33542340	10645200	23813040	10630160	61001380	12771580	35973930	15410500	18294420	9264566	13947060	14366860	2826685	6572018	14204820	15049370	11056170	519756	9720580	9078149	25347870	14420440	5329242	6830511	6263218	10490960	3448897
S-Methyl-5--thioadenosine	0	4149.15	0	4931.85	0	0	0	0	0	0	0	0	0	7430.78	9599.47	0	0	0	0	0	0	0	0	0	0	0	0	8801.05	0	173172	169987	5601.51	28337.1	19066.8	0	31648.2	68959.3	131380	9346.88	0	277283	90827.4	577565	86785.7	425203	559733	52228	829136	67965.6
7-Methylguanosine	0	0	0	0	0	0	0	0	0	0	0	0	0	0	0	0	0	2608.33	0	0	0	0	2917.34	0	6812210	283870	0	7502134	0	190476	14315200	193033	17817480	3252410	50966	1376554	2380918	3566270	4415206	11356.6	4340331	25764.7	12831980	415732	7405116	1924173	132299	4271280	828094
N-Acetylglucosamine 1/6-phosphate	2729501	67852380	435247	22426080	15089390	69213580	26938310	22229280	852668	15017030	48599840	28216390	16613300	16682020	42907370	49875450	65065620	82902390	452775	36384620	65471500	97266310	70746110	2202000	55874450	16665010	76639830	17748600	70695400	2397908	750881	717656	8516696	388513	2291427	5539354	3113941	7657562	8452574	4841918	2851914	3335271	12742970	4015040	4393559	1894801	2130789	9809341	9997369
dCMP	857625	465194	598181	3092992	966087	388528	469797	865442	634882	947530	2119046	981211	902084	1880068	708198	1543568	2589731	1559296	859517	332404	582021	769649	756725	364409	467068	2049993	693134	182002	647722	4967777	2799205	1535753	2640332	1219511	41448.3	781803	3242170	786337	5511138	35101.1	2692882	1222289	4690984	1858761	377252	707953	646259	2725943	1103668
Glutathione	135141200	413982800	72579360	363042500	381922200	459116200	732145800	108733100	63238190	288987800	85464820	259324100	306852500	217515600	547958600	42468360	780883	33377810	2940984	146822300	29553440	422672000	82956280	116543500	11571550	7780200	110212400	8192024	51279340	23248350	23867960	46250290	51162900	25282020	44086620	108390300	40152150	171612900	60988120	34205340	27620480	28929570	80218940	7681495	123470300	221567500	58688970	26463390	8948110
dUMP	206516	496169	226479	324105	393367	309316	684035	114922	101673	110018	14524.5	223828	354694	125321	367018	78735.6	48710.8	70932.4	26998.3	1613.4	0	7508.06	0	0	81737.7	200014	70489.6	15761.2	78972.5	286146	99117	29854.3	54408.2	12058.1	0	4447.1	25642	86674.6	78101.3	0	44724.2	63696.1	1151909	168098	18394.9	27054.8	21697.2	69508.8	351697
dTMP	1625584	1106758	990467	7883754	2183732	343822	966703	1923846	930681	1929838	4937081	1645821	1407941	2896963	342170	2570450	7381226	2252542	1582260	63301.3	243558	38477.6	33646.7	23767.5	635042	4403324	399156	227346	1037518	9333987	5514814	2755471	3684854	3730703	33670.4	3614127	4109088	5929702	7938154	23867.4	7454163	5194131	14433340	5545782	2270924	8444039	3432262	13132990	3899702
dTMP 2	11236.7	3733.17	10398.8	131451	14697.5	0	4082.45	6071.86	2165.97	13568.8	18550.3	3854.85	11145.6	14168.9	0	10025.3	152322	18120.1	25128.5	0	0	0	0	1747.3	1825331	3865668	0	1067668	2641.25	7733146	1737297	788486	6999020	6437476	0	319257	1576620	4801032	2625362	0	1395851	2178513	1036085	145336	141636	1071114	754184	1470630	4077790
CMP	34085740	33118420	24722030	70461010	60446980	28540840	37821200	60813490	24637000	41172780	52575900	75298290	50882470	66439750	36916750	75251080	130903200	65982280	42096840	10081170	11858720	5685567	5577112	3887894	2242916	9554808	8659737	1051880	56975360	24860400	11868690	8747477	16543990	19647100	39677.3	8497022	42120550	25702810	52323500	263404	43033270	38799760	148912600	30227340	14842330	29555450	18911940	60425440	6839812
UMP	167376700	462552500	154638500	322694800	313768000	430977600	582497100	332327300	166895100	368013000	375161800	541564100	383627500	382303200	449469100	392086600	506429600	247904000	160335900	57257590	83599760	63183550	28606570	21422200	15874220	54560310	59514360	6015678	150773600	146722000	69983600	46381780	144045000	135151400	1428342	111051700	220024700	409462100	321249200	3552268	243981600	270530700	613305500	144510400	142931300	266860500	164631500	365434000	77689570
dAMP	1337661	429199	1041264	3843073	1934387	280516	191653	1643356	1156550	2246702	2653863	1790369	2008321	4453366	497917	1157342	10053700	2514294	1546941	90108.1	108937	353474	12633.8	37620.5	1905258	2364663	96056.7	1097289	378401	6045600	6237312	2880198	4063942	1951643	259748	425274	1639050	447254	2123204	44869.8	2960032	1745186	4549476	494356	116378	413145	958391	1834126	883154
AICAR	5786772	27011750	712588	3967695	699632	648685	8066772	4734416	113430	1073866	2048816	24531070	2067460	513678	864505	1843700	553173	1383392	633006	415363	971923	5653728	528795	573678	430331	1263300	1883910	273370	1199096	235694	425062	13180.2	2002801	607616	20535.3	623164	780390	1602887	751370	0	485535	1010143	691012	116767	255754	740381	351571	105417	149481
Fructose 1_6-bisphosphate	31678950	82849140	22706760	35935690	22488370	51800790	49553010	28352340	28826490	48216250	41442380	31059660	47264660	40584300	27748900	36506070	98664690	48330180	30256370	7907918	11028940	14308550	13390560	5448653	31303560	8500697	32409150	17847760	18492720	19455370	529099	4168899	10518400	11495560	54797640	34348040	10432690	12610460	19903680	33456540	32036250	11387680	43895560	16019380	57295780	64063250	40778720	13300780	68186230
Trehalose/Sucrose	27147210	30896330	29154910	17133370	28357620	37232230	36812600	21558620	27466700	43046220	28257530	26735350	35007060	30989890	45798260	23092140	34716060	34051750	24175480	26623340	39268840	26737760	33777570	17253590	21030400	14160950	20757010	21156880	8511941	5722452	10462380	5086780	9006438	11298990	440476	15440990	15281980	30012400	16966410	27828.7	17314080	16882330	33867990	13875710	12825110	28430660	16378860	32225310	3856138
AMP/dGMP	2052842000	1342993000	1987366000	2599366000	2900564000	1619859000	1228021000	2938542000	1935926000	2780857000	3132386000	3361337000	2985897000	2643691000	1823768000	2422543000	4061282000	2405561000	1917359000	1030274000	1090008000	1640147000	855433900	587154000	114453800	257950600	337130300	49421000	1546515000	615735500	332059900	220152500	706741600	565942700	22836830	254460100	547388200	447091300	764625200	67613650	1130356000	907574700	2233474000	321235700	478118500	793175000	769611000	1842956000	217550100
IMP	36836310	28008610	26219290	147120000	36597900	37690480	38242270	53676600	32459660	28085340	442776400	106008900	50507450	270987400	97641510	302967300	54034410	381021700	21473550	454155200	638621800	822655000	446291300	131317200	4045690	3855136	443159700	1446447	177260300	9375945	10025240	6842802	29766510	9741347	53335.8	4848034	13344320	10942090	31974420	300866	10771920	7387917	26173450	7039046	3626544	3615041	3224670	21961860	4138052
GMP	128755300	74358140	107880600	232098700	170506200	95487670	71734850	189421700	108386100	179436300	314483600	203410400	158618800	201454100	118897900	275764300	338490100	328469500	105042100	122564400	163405000	176923800	126951800	51060380	15077500	54039890	81085790	9080415	280344000	151903600	70018730	33628020	254071800	152583100	1274508	44238060	230198500	157564400	325368300	1874171	460195200	464375500	1434147000	68235180	140769400	321925000	318902300	848922600	86764380
Xanthosine 5--phosphate	865667	910519	563799	2758455	673352	632236	1668716	1119024	411274	976280	6742790	1099913	918341	3274332	1336777	4935520	1217603	6791926	538604	11252310	22129910	57274200	28143470	7507286	3091305	5347764	24055720	1464976	2731654	2284575	1984135	800993	8312904	1221215	0	2507010	1775708	2041236	5726558	0	2175881	3238424	2324842	2853599	1638203	778798	2466314	434609	4923030
Xanthosine 5--phosphate 2	53095.1	88197.6	0	69600.4	33716.4	143332	75771.7	26419.4	6988.64	55490.5	70570.6	115754	51011.7	116513	17272.2	139656	323534	455825	32964.7	593905	525569	1168404	772536	282289	93964.1	390904	1444053	37320	1317070	10874750	179872	675468	226426	18301.4	4565848	5433648	1096833	630086	7210692	52756.4	655600	839976	1620247	218383	5383796	1639582	2604633	745348	38334830
Sedoheptoluse bisphosphate	919641	978558	1702908	941050	580880	752630	407076	1263472	2453212	2750722	1214945	576684	2361283	2295908	351659	982460	6447798	3293989	2040906	715028	913097	95200.5	1136252	235148	733528	135858	2371378	311725	1033230	2074530	33662.8	53841.5	952567	486471	1449402	2877456	378249	525592	1810632	284477	360715	772416	1491745	1670080	4349048	245007	2765114	271443	7537045
Riboflavin	2791205	3457783	3953213	7537614	1303175	1247201	13890850	2962594	1285128	4012038	2415430	6509886	1925060	1858370	976093	3981455	1894408	3028356	1026587	4758720	2831314	6639230	3842772	1033697	2895710	1002167	4956533	1201719	6599680	5067986	2482117	8081154	2445496	1138661	9401449	2918002	8494230	1830893	7624858	6163932	2837392	4051260	8652340	27023650	7718054	8917476	10700980	3926942	1457382
S-Adenosyl-L-homocysteine	79718.5	76535.3	52475.1	103139	53558	18053.4	107610	74445.9	38460.9	227872	137400	118941	41563.3	68923.7	32656.5	170231	33684.1	217103	3349.18	103455	258354	260786	96844.6	119636	74908.3	107594	5933.27	107396	80810.9	1111810	215263	293870	461691	167465	0	310678	297664	535004	284985	0	387603	373722	686034	489882	27196.6	166720	425334	279621	38914.8
dTDP	277394	1436112	96496.3	1178265	760583	761830	1142502	551292	120589	793473	755337	688774	947085	970700	692444	545981	1450970	263603	213498	7519.55	8551.43	9135.06	10400.8	0	2501136	4862769	376176	1235231	520847	8719266	1882764	610810	3361236	3503861	745931	2007897	737547	4994406	3691924	662571	874062	1937430	2000872	1264661	4100106	1053689	1490260	3476318	3481750
CDP	1228556	19512930	1037472	1478160	1348644	14981230	13669890	2458816	946797	2192541	1304760	1806670	2765533	2584338	11156260	2298685	2721351	2873452	983634	856396	690567	152378	457766	337430	1895584	941062	6794113	704386	3606106	8099706	291044	425476	1435912	1781316	286184	4940644	2930530	11491730	7229289	717442	3393599	8615239	7942922	1378081	6651788	2917608	7524981	2682037	3059979
UDP	2386915	73602720	2507864	3361226	2533398	53450300	45398000	3590868	2399421	6634331	2920062	4979800	6763298	6891400	40436030	4147850	5000742	3078567	1188052	2278559	2132703	913511	865548	1318214	4357608	1092758	16071890	2181149	3978585	16878920	887798	1052588	4768994	3087502	127236	29073610	4132195	44784620	12469900	1804872	3020009	5372115	7345733	7674976	22735700	8457033	8959282	2563915	4406832
Trehalose 6-phosphate	17624180	13187770	18833140	18089420	20150360	11342260	13093680	19155350	18513560	24004500	22790530	24144210	28258360	29860020	16161010	18942100	20233090	12976060	15946720	13465540	9581878	3025942	15726200	7445996	8360682	5751068	15828400	5957272	17009480	10214810	3904238	7071494	14749600	4839644	3180434	9387792	6542234	9440788	9933576	471635	9230655	9429135	11567100	8114588	7673498	6088265	9911166	5298350	12507910
ADP	247776700	1434699000	264329400	240184400	277822800	1368493000	973087700	396812000	222152800	500447300	480321700	433578600	508760600	357656300	1197003000	376522100	483952800	412077800	211009500	156637700	231152100	254822900	228786700	101356200	249335500	60949680	386808300	100743500	275035400	141795600	32152880	42038640	127280100	51217340	17850590	253948900	96141370	354829300	156421200	77218260	149471100	286304200	326760700	54281150	359926100	205237500	368308500	151773100	81258040
GDP	8799873	60032240	7369841	8969401	7024986	49781580	34655830	15980850	6778242	14336980	26401760	6881598	14195320	14296920	45909360	16444320	15940320	23579490	5597262	11112160	16289960	18866460	16353330	4877830	7811087	920620	45508320	2439957	17089360	5211906	446197	1108549	5119300	1679419	962636	20616610	5264788	46532520	8685387	4326550	5548480	17021130	20873010	3288124	44901980	17864880	22503310	3875638	5844970
CDP-ethanolamine	4241576	11416470	4818492	5498552	6305657	10950590	6905838	7285602	4186800	6793948	9443458	8396273	6845509	9457698	9830815	10019390	15116920	10292780	3303037	7439934	6268478	8707512	6795072	2059078	280949	549877	8123222	118018	8663427	1047058	494622	278256	2821568	1224384	0	1210863	1789810	4363592	3230001	0	1381052	1500895	3700392	1712574	1130154	943050	594333	1329200	276638
FMN	7979744	12744690	6514794	9775066	5903777	10525820	13557490	11665840	5292518	12002040	18645290	16667050	5347810	8699012	3282170	7529296	23003130	11868040	5188860	8794355	11975040	16045990	21384720	2714776	19380430	5482518	7289112	10695190	16607470	20182170	10257770	17048710	13764760	4312834	5436280	4791798	6261050	8616264	11900300	8930289	6781717	5233835	11291390	17389510	6124784	2781670	6200328	7188326	3244783
UDP-glucose	88071870	243046600	45688740	187836200	89836210	215430700	256943700	77945510	44440370	102505100	121491200	126379500	139379800	130083100	105494600	86994700	151446000	27706660	45988520	13183410	14527050	8982108	12214720	4658078	21641250	35159260	50009210	23163570	31268560	97110790	24988110	23064670	81451000	54465820	864298	87160780	87679700	208744100	205482200	1384150	56261640	72696720	273406900	117868600	126322500	96460300	107819700	198962300	19156700
UDP-glucuronate	3629216	7222467	3100922	3377190	1574443	3835625	2966977	2228096	1866169	3789.41	8353070	2754798	4525672	8423239	1415473	7837941	20228930	7141298	7788764	979064	1167456	1588710	2814526	435848	30048810	10478720	3717913	18164260	1712377	21114800	0	2675109	0	38411.7	41253560	6802181	12691220	20169250	60034670	6393238	29146960	14071110	15754460	10954000	21055860	4721498	8403976	42938560	24382470
ADP-glucose	1597863	1630243	954280	1681391	1133594	2200588	1033042	1503507	1432497	1314182	3156791	1919648	4885891	4487952	2050649	3733925	5824910	4589800	1993725	2421693	2250704	1421284	2250837	992732	767816	49047.3	2557056	201758	1714661	486006	45713.1	53361.7	1544976	627005	21986.5	1642746	1430227	2630682	3520652	0	2419044	2872408	6861174	1449672	2516681	1560167	4176298	3626209	1107724
UDP-N-acetylglucosamine	291479100	446764000	237826000	334763500	261675700	419705900	387068800	270191500	220539100	424365200	438361100	352111100	351624100	488305200	315345100	359871500	686501400	444041100	247884600	125681300	171540700	195564000	173926400	59085790	224205700	67516750	221191100	95681210	185323700	126641600	41621680	34763620	132680800	91773370	682565	207065300	189455100	350929600	293748000	8987590	126404200	156801600	481785000	168888800	159716200	159974000	186217100	271498600	53813400
Glutathione disulfide	17022730	34265880	7745368	19485380	16734370	39251770	183802400	13513010	3418346	31379170	5481827	18740710	32759230	40196140	46081570	55128600	870049	12064350	8540935	21080190	25547930	49621860	13223030	34641680	1390116	949437	14197650	2248876	6800776	14911270	33581140	13547770	19733040	2784875	7067375	9823299	1370179	21449260	5097071	39014090	9456016	8808462	30318900	2922202	17472820	16701590	26788940	6963239	10081100
NAD+	40915340	103499900	43370470	67326580	53372640	100087000	121587000	54406570	37873890	63261260	53329600	78661940	71715460	53678980	80703360	57685000	45432180	83709040	32907100	42388200	51201860	90849980	26187970	13695020	14991600	8660288	42387170	7253810	26510240	14369080	18125030	6791800	26827820	6886205	15517200	14010960	3576573	38285550	11290360	14862900	9723961	10098370	11649860	1006132	10397640	10374620	12411090	12215550	4486370
NADH	2250354	1478431	3183626	5075751	6427414	2547427	886003	4125492	3806587	6508158	2469803	4751910	6282850	6822458	3612924	1758049	88323.4	8573023	72899.2	9817967	2414781	20082500	7129929	8235970	33806.5	12847.6	2785292	30087.4	1840034	177510	202380	149328	32857.6	11783.8	175861	150461	10154.9	136396	190258	1183892	18497.4	17204.6	21859.6	33098.9	48902.9	0	6687.12	0	43770
Dephospho-CoA	954374	2057321	733839	2097211	2031384	1370658	758566	2742631	1076388	1720197	3213363	1735098	1190996	2033388	1101226	618945	288669	1055623	72014.8	206633	458032	2239104	645640	199798	344561	92751.4	272305	102938	582323	848635	122874	1407499	1222232	708332	275287	1178213	2508349	1645656	3325519	314942	1196895	667169	5304206	747069	753400	976668	262610	2437220	237349
NADP+	5210040	12426550	6853544	4143946	3352262	11378640	8241505	5605436	4782657	5504841	11297820	5381492	5613084	8240340	6874451	17070870	23371510	13905450	14821900	4535090	12573040	7123304	6829116	2493779	30138320	10054710	13921180	18157980	7278055	15618140	9916799	4445793	24996820	6407438	31872580	6121852	2418022	17528920	8790917	5622656	7777582	5048405	11149430	459433	9519513	3217733	7904233	14154790	5222088
FAD	893250	6514354	533180	793649	2607005	4972020	3095394	1351174	490692	3228019	1669193	2908804	2005219	1093690	2914269	3923485	851178	4526832	704970	2853944	4210038	1640739	84436.5	1819300	4859860	1255120	2801756	2704830	1547712	5085274	2033037	3057743	9179224	1482766	6619385	2240311	3819126	3580631	8253573	1329955	2446911	1751011	7643517	6933544	3915289	2271153	3369787	4117238	1590928
[truncated: 14 more columns]

## Sheet: normalized
Sample Name	Uninfected	Uninfected	Uninfected	Uninfected	Uninfected	1 hour post infection	1 hour post infection	1 hour post infection	1 hour post infection	1 hour post infection	12 hours alive	12 hours alive	12 hours alive	12 hours alive	12 hours alive	24 hours alive	24 hours alive	24 hours alive	24 hours alive	24 hours dead	24 hours dead	24 hours dead	24 hours dead	24 hours dead	2 days	2 days	2 days	2 days	2 days	4 days	4 days	4 days	4 days	4 days	6 days	6 days	6 days	6 days	6 days	8 days	8 days	8 days	8 days	8 days	10 days	10 days	10 days	10 days	10 days
Replicate	1	2	3	4	5	1	2	3	4	5	1	2	3	4	5	1	3	4	5	1	2	3	4	5	1	2	3	4	5	1	2	3	4	5	1	2	3	4	5	1	2	3	4	5	1	2	3	4	5
Group	P1 T0	P2 T0	P3 T0	P4 T0	P5 T0	P1 T1H	P2 T1H	P3 T1H	P4 T1H	P5 T1H	P1 T12H	P2 T12H	P3 T12H	P4 T12H	P5 T12H	P1 T24H	P3 T24H	P4 T24H	P5 T24H	P1 T24H Dead	P2 T24H Dead	P3 T24H Dead	P4 T24H Dead	P5 T24H Dead	P1 T48H	P2 T48H	P3 T48H	P4 T48H	P5 T48H	P1 96 hours	P2 96 hours	P3 96 hours	P4 96 hours	P5 96 hours	P1 6D (144 hours)	P2 6D (144 hours)	P3 6D (144 hours)	P4 6D (144 hours)	P5 6D (144 hours)	P1 8D (192 hours)	P2 8D (192 hours)	P3 8D (192 hours)	P4 8D (192 hours)	P5 8D (192 hours)	P1 10D (240 hours)	P2 10D (240 hours)	P3 10D (240 hours)	P4 10D (240 hours)	P5 10D (240 hours)
Mass (g)	0.21	0.19	0.21	0.2	0.13	0.2	0.18	0.19	0.26	0.18	0.29	0.29	0.22	0.22	0.15	0.22	0.15	0.23	0.13	0.26	0.21	0.21	0.28	0.13	0.24	0.12	0.23	0.19	0.16	0.26	0.21	0.21	0.21	0.19	0.18	0.14	0.13	0.16	0.15	0.18	0.14	0.17	0.24	0.13	0.15	0.14	0.17	0.23	0.14
Sample #	26	59	25	34	8	55	58	19	28	21	48	3	16	24	54	36	43	47	27	14	41	53	40	17	45	9	50	32	10	7	20	13	42	23	31	52	38	56	44	60	29	18	39	4	51	57	5	30	33
aminoisobutyric acid	3.61701e+07	4.43994e+07	6.36177e+07	75092750	4.68078e+08	44550365	1.56518e+08	3.31517e+07	2.37319e+07	160344000	2.35158e+08	2.41849e+08	4.46155e+09	1.37122e+08	2.8173e+08	7.98131e+08	2.97993e+08	6.68958e+08	4.68068e+08	6.5415e+09	9.11654e+07	2.38364e+08	2.07949e+08	1.18081e+08	146688500	1.19718e+08	8.51549e+08	815220	142284375	2.40021e+09	3.02056e+07	3.64124e+08	5.67309e+07	2.8302e+08	7.21009e+08	3.23077e+08	1.79084e+07	843487	8.53257e+07	7.84121e+08	8.10019e+07	1.12843e+08	1.77875e+08	4.31343e+08	8.95665e+08	3.69252e+07	3.81299e+08	7.60787e+07	1.47689e+08
Serine	75036000	1.00929e+08	9.41064e+07	100008050	8.05302e+08	271886300	105348000	4.52153e+08	2.04589e+08	474096000	4.46742e+07	1.14513e+08	2.95018e+08	2.5143e+08	1.50766e+08	35131500	2.9436e+08	1.07494e+07	2.74891e+08	338959500	1.43373e+08	4.91864e+08	4.55754e+08	1.31802e+09	2.43115e+08	3.31796e+07	2.06091e+08	2.71544e+07	1.1153e+08	2.3866e+08	2.76909e+06	3.83474e+08	1.28738e+08	2.78695e+08	1.70616e+09	5.50668e+08	3.36599e+07	97762.3	5.87611e+07	1.28952e+09	5.42748e+07	6.53601e+07	1.6529e+08	5.48559e+08	4.50431e+08	1.99071e+08	2.09363e+08	5.22596e+07	3.18556e+08
Histamine	1.14499e+06	2.05824e+06	936566	1.66914e+06	1.91609e+06	2.37113e+06	2.37789e+06	1.78037e+06	731999	1.78596e+06	2.53431e+07	9.57497e+06	2.19649e+07	1.10941e+07	6.39315e+07	877115	23016980	4.63601e+06	4.75793e+07	3.91976e+07	1.13674e+06	2.33687e+06	1.06236e+06	2.73948e+06	1.50594e+06	265147	1.66904e+07	4.5824e+07	0	1.1397e+07	619180	257203	1506120	157105	2.38018e+06	3.09717e+06	3.37587e+06	2.50252e+06	1.21558e+06	1.6204e+06	2.9488e+06	2.32964e+06	1.16922e+06	1.95738e+06	1.53791e+06	1.31756e+06	187274	5.11638e+06	9.92467e+06
Uracil	1.20937e+08	7.76542e+07	1.10762e+08	310501350	1.60698e+08	58248250	1.04928e+08	1.24198e+08	7.01351e+07	1.48295e+08	1.06601e+10	7.40849e+09	1.34209e+10	4.66742e+09	1.74212e+10	5.31924e+09	3387324000	2.27974e+09	2.70286e+10	8.47195e+09	2.84117e+08	6.30299e+07	4.04072e+07	3.98201e+08	7.58735e+07	158834250	3.55773e+09	7.23295e+09	528127125	3042410000	1.02822e+09	4.47446e+08	4.43876e+07	6.23885e+08	2.47942e+08	2.29569e+08	3.54299e+08	2.80689e+08	169167400	84874000	8.51202e+08	4.08038e+08	201118000	2.46232e+08	3.86111e+09	7.0716e+08	6.23751e+08	2.49363e+09	5.08666e+09
Proline	2.94816e+10	8.87865e+10	2.46309e+10	45552575000	7.13596e+10	98668200000	6.56208e+10	6.26777e+10	2.305e+10	5.60283e+10	1.67618e+10	4.29614e+10	4.91622e+10	32852950000	101568400000	3.12623e+09	1.20878e+10	5.11654e+10	2.83608e+10	1.17606e+10	8.10849e+10	9.8689e+10	4.73076e+10	1.14069e+11	6.12667e+10	3.68563e+09	2.0764e+10	3.3787e+10	1201506875	36027100000	2.54138e+09	724620000	7.65626e+10	1.78732e+09	43186650000	6.43511e+10	1.5897e+11	120858562500	4.74776e+10	7.38303e+10	1.32004e+11	1.13511e+11	4.15296e+10	3.00605e+10	8.47477e+09	1.04691e+09	1.09283e+09	1.05722e+10	1.60915e+10
Fumarate	5.08025e+08	8.45701e+08	4.11958e+08	1177699000	1.07449e+09	947010500	1.52303e+09	9.54658e+08	3.36004e+08	721070000	7.40907e+07	1.22993e+08	1.21229e+08	2.77012e+08	5.80688e+08	6.96758e+07	1.54137e+08	6.58315e+06	1.76161e+08	1.11842e+08	1.80735e+09	7.32178e+08	4.23674e+08	9.72966e+08	1.42116e+09	7.55647e+07	1.99412e+08	2.74586e+08	30709650	4.96508e+07	6.21205e+07	3.11107e+07	1.57989e+09	2.86498e+07	1434745000	1.935e+09	8.40812e+08	3829201875	4.63713e+08	9.62742e+08	2.88934e+09	1.23435e+09	1186070000	6.1885e+08	117852600	4.40213e+07	7.79682e+07	1.65439e+08	1.77094e+08
2-Oxoisovalerate	1.0288e+08	1.44526e+08	8.77728e+07	160696200	1.42098e+08	124550150	1.59027e+08	1.20602e+08	6.69098e+07	9.09352e+07	4.09785e+08	9.68493e+08	3.38718e+09	2.79464e+08	2065086000	1.88223e+08	4.07928e+08	9.69411e+07	1.13203e+09	3.76323e+09	1.66152e+08	1.2188e+08	7.06508e+07	1.5543e+08	113347250	2.77236e+08	3.14829e+08	1.07965e+09	302150125	1.58896e+08	8.68108e+08	4.94715e+08	3.30745e+08	217299000	216584500	1.98111e+08	2.75657e+08	207715875	188822800	110743000	1.91225e+08	2.25478e+08	1.0442e+08	167552000	706466000	2.19872e+08	600960000	5.68821e+08	2.24189e+08
Indole	8.41007e+06	2.63408e+07	5896800	21318940	7.47038e+06	24855510	1.58267e+07	22569700	2.7851e+06	2.52972e+07	1.16469e+06	1.50158e+06	2.01217e+06	5489650	2.54239e+07	3.7692e+06	3078774	2.98135e+07	1.39147e+07	670408	1.73822e+07	3.3955e+07	5.32231e+06	1.22396e+07	11230800	1.83879e+06	2.48172e+06	6.95484e+06	996673	1.55935e+06	1.91976e+06	2.91593e+06	1.4272e+07	1.10452e+06	4.55215e+07	2.23861e+07	3.31133e+07	2.06835e+07	1.05853e+07	1.12662e+07	2.88553e+07	3.2752e+07	8.18645e+06	1.12546e+07	5.6899e+06	2.84086e+06	5.13106e+06	6.65195e+06	1.00582e+07
Valine/betaine	3.96084e+09	7.60553e+09	2382220000	6092235000	3.89384e+09	4067407500	6.52989e+09	5.07247e+09	2.46065e+09	4.97291e+09	1.328e+09	1.44114e+09	3.78562e+09	1.5071e+09	3.66733e+10	7.6662e+09	955490000	2.5946e+10	1.1413e+10	2.97777e+09	9.87749e+09	7.42349e+09	4.56483e+09	7.53862e+09	4.48328e+09	235363000	1.27642e+09	1.16154e+10	699916250	8.83323e+08	5.33951e+09	3.65409e+09	9.86368e+09	2.05054e+09	7.55302e+09	1.10559e+10	1.00281e+10	1266581875	4064198000	7.89254e+09	1.11392e+10	1.12989e+10	6.85499e+09	4.38749e+09	3.10294e+09	9.58406e+08	5.2114e+09	3.65836e+09	2.28586e+09
Succinate/Methylmalonate	3.24012e+09	1.44826e+10	3.33328e+09	11672340000	9.84897e+09	18098075000	1.92211e+10	7.81873e+09	2.7829e+09	6.05211e+09	2.41592e+09	2.70455e+09	2.37527e+09	4.21858e+09	2.81993e+10	6.08196e+10	1.6978e+09	1.06135e+11	3.34432e+10	1.47816e+09	2.02537e+10	1.51691e+10	3.86322e+09	1.70522e+10	16445087500	2.24268e+09	2.33234e+09	5.38362e+09	7298318750	1.79435e+09	1.0774e+10	2.96853e+09	1.47902e+10	5.57766e+09	1.47543e+10	2.39201e+10	1.16878e+10	36200012500	7.04057e+09	3.00606e+10	5.5371e+10	8.81021e+10	2.58718e+10	1.66932e+10	9.13741e+09	7.88451e+09	2.15122e+10	1.36986e+10	5.17798e+09
3-Hydroxyisovalerate	1.02205e+08	2.11943e+08	1.05195e+08	325734000	1.36386e+08	173734850	1.86171e+08	9.96082e+07	7.24643e+07	7.76977e+07	3.60307e+09	6.22606e+08	2.46744e+09	6.43729e+08	5.98067e+09	3.19179e+09	4.78984e+08	1.05868e+09	1.21058e+10	1.22002e+10	173989000	1.38144e+08	6.20292e+07	169931000	164386125	309889750	8.148e+08	6.58234e+09	166044250	5.03658e+08	1.9036e+09	6.56214e+08	6.10827e+08	7.09872e+08	1.23187e+09	2.02145e+08	2.67952e+08	445743000	2.8323e+08	1.2587e+08	3.22053e+08	1.18172e+09	157214000	1.69118e+08	3.40234e+09	1.44603e+09	2.76349e+09	1.90655e+09	6.52773e+08
Homoserine/Threonine	879970000	2.2638e+09	7.39377e+08	1880281500	4.37697e+08	961507500	3.60298e+09	2.05349e+09	2.40833e+08	2.7499e+08	6.84819e+08	8.65812e+08	9.59033e+08	1.20018e+09	5.44721e+09	1371715000	5.22508e+08	10295600000	2.12713e+09	6.74536e+08	1.28479e+09	3.23797e+09	2.91148e+08	8.24462e+08	361921000	1.93911e+08	6.27931e+08	4.40861e+09	298402375	4.79059e+08	6.92151e+08	2.49526e+08	2.37748e+09	4.79942e+08	4.40503e+09	2.81894e+09	4.45792e+09	1221449375	1.18589e+09	8.32481e+08	3.41434e+09	3.30436e+09	480597500	1.10432e+09	1.19534e+09	7.93434e+08	1.40768e+09	1.37171e+09	1.01237e+09
3-Methylthiopropionate	548419	1.91739e+06	999933	10474875	136771	3562224	2.06653e+06	89107.2	611551	146329	4.01327e+06	2.32214e+07	2.67545e+07	1.28796e+06	1.19442e+09	3.08892e+07	8.00263e+06	2.39951e+07	2.92009e+08	4.99502e+08	2.76732e+06	122514	139002	423346	6.02674e+06	1.63746e+08	6.25269e+06	5.59459e+08	2.89444e+08	5.70556e+06	1.40014e+07	5.72835e+06	3.36627e+06	7.29394e+06	49334.1	7.21337e+06	2331410	8.31746e+06	2040544	460892	1.83459e+06	1.54294e+07	2.13264e+06	738345	1.18016e+07	6.9366e+07	1.50635e+07	2.96453e+06	2.77402e+06
Cysteine	7.1291e+06	1.15123e+07	6.67174e+06	26819205	2.65342e+07	6276660	1.33937e+07	1.738e+07	6.76198e+06	2.61465e+07	3.12226e+06	5.5585e+06	1.66452e+06	9.1734e+06	2263388	425628	11366860	335788	6.07354e+06	861415	1.03779e+07	1.65109e+07	5.83969e+06	1.82967e+07	7441950	3.70324e+06	7.58891e+06	8.10469e+06	2.40574e+06	2424380	8677600	1.95817e+06	81977	9.52195e+06	74923.4	2.53476e+06	108605	1.69195e+06	0	25835400	753278	43981000	9.42149e+06	4.40542e+07	2534790	18372450	1.47617e+07	1.75421e+07	4150020
Nicotinate	2.57428e+08	1.02373e+08	2.09209e+08	416155100	3.92068e+08	111278150	1.34429e+08	3.70599e+08	1.66581e+08	2.76619e+08	74206000	1.04354e+08	8.79683e+08	8.5923e+08	856250000	2.5826e+08	6.58315e+07	7.30713e+08	5.12762e+09	5.36602e+08	6.97865e+08	2.74471e+08	1.32741e+08	7.0661e+08	2.42695e+08	140636750	1.28066e+09	5.65858e+08	2.73026e+08	1.51464e+09	4.02752e+09	1.94171e+09	2.02256e+09	2.08308e+09	1.61453e+09	1.28695e+09	1.04505e+09	1571606875	355476000	8.75366e+08	1.28571e+09	9.34127e+08	7.67567e+08	7.61025e+08	876178000	2.47997e+09	8.53235e+08	1.44802e+09	1.97661e+08
Taurine	3.711e+06	1.43414e+07	8.0058e+06	34885590	8.21796e+06	27269645	2.18441e+07	2.08074e+07	6.76583e+06	4.90695e+07	1.17711e+06	3.10692e+06	1.15302e+06	3.15575e+06	25286680	0	2.001e+06	5.29804e+06	52254.9	9.80067e+06	3.71103e+07	9.5974e+06	1.21838e+06	4.24354e+07	4724675	11306725	1.13536e+07	5.71975e+06	919900	7.64377e+06	1.08807e+07	2.05866e+07	7.4066e+06	2.35159e+07	1.23095e+07	8.77446e+07	2.37655e+07	2.63155e+07	5408178	2.38234e+07	7.11596e+06	6.82198e+06	6.80571e+06	2.13518e+07	72311.3	1.57373e+07	61175.8	0	694916
Thymine	1.31226e+08	1.99249e+08	1.73904e+08	158465050	1.1984e+08	145679350	2.11737e+08	6.80887e+07	6.19171e+07	7.94828e+07	1.21998e+10	6.13181e+09	1.29703e+10	8.68041e+09	9.98163e+09	5.17036e+09	1543368000	1.39626e+09	3.64696e+10	5.16804e+09	1.3825e+08	4.12356e+07	3.19497e+07	2.80302e+08	134026500	438133250	1.46522e+09	1.08461e+10	624811375	2.07225e+09	1.17951e+09	1.51825e+09	2.10746e+08	1.88782e+09	5.92822e+07	1.85999e+08	2.77254e+08	236644625	146327800	6.85929e+07	2.62848e+08	2.34449e+08	188991000	6.25103e+07	1.1091e+10	4745500000	7.14635e+09	1.10871e+10	9275250000
Pyroglutamic acid	1.1161e+10	3.18588e+10	1.14978e+10	14404925000	2.40244e+10	37923785000	1.68828e+10	3.3369e+10	8.882e+09	1.27384e+10	1.29327e+10	1.01778e+10	1.41438e+10	16599850000	64442140000	7.50577e+09	8552380000	1.36347e+11	3.53789e+10	2.11294e+10	2.92704e+10	6.33133e+10	1.17386e+10	2.34391e+10	20308437500	18884175000	1.43565e+10	3.02079e+10	3064875000	8.74479e+09	1.29899e+10	5.92039e+09	3.68187e+10	1.03971e+10	1.03102e+11	4.55124e+10	4.78834e+10	29564387500	14862840000	2.25135e+10	3.34626e+10	5.24073e+10	14984762500	2.62458e+10	10038600000	1.07027e+10	4.99509e+09	1.03301e+10	1.15873e+10
Citraconate	3.68502e+08	1.16724e+09	2.55482e+08	481951900	8.26726e+08	1178239500	1.15867e+09	4.8338e+08	1.95913e+08	5.89003e+08	3.55252e+08	3.62191e+08	560085000	1.89734e+08	7.17117e+08	5.91292e+07	8.83499e+08	8.25786e+08	1.81515e+08	2.75259e+08	8.39447e+08	7.56702e+08	3.95135e+08	8.04801e+08	5.50712e+08	2.07326e+08	2.73169e+08	2.7864e+08	1.71376e+08	1.6944e+08	2.45662e+08	1.97863e+08	7.64486e+08	1.40021e+08	5.30154e+08	7.27387e+08	1.69439e+09	906869375	3.80079e+08	4.84067e+08	7.03601e+08	9.46187e+08	3.99692e+08	1.97777e+08	4.38699e+08	2.0863e+08	1.92225e+08	2.57411e+08	4.60704e+08
N-Acetylputrescine	0	0	31983.9	12363.3	0	0	41048.3	79353.2	0	0	2.61012e+06	805464	431498	105265	3.46147e+06	288735	1.07942e+06	468863	1.52408e+06	5.71907e+06	0	0	0	0	0	37219.9	1.35995e+06	1.02301e+07	36207.3	48331.9	550910	916310	0	1.30321e+06	86177.8	0	0	0	0	0	0	0	163394	43305.2	1.09812e+06	824518	1.52879e+06	3.2197e+06	687046
Agmatine	0	0	0	0	0	0	0	0	0	0	24008	249562	202329	294855	0	20927.4	915874	0	1.23832e+06	101937	0	0	0	0	0	658136	127609	0	233806	303981	287282	222437	0	331338	0	0	0	0	0	0	0	0	0	0	907700	34904.3	306735	1.4329e+06	95049.7
N-Acetyl-beta-alanine	7.29369e+07	1.95406e+08	8.44545e+07	202420850	1.36109e+08	170792500	2.44203e+08	1.17439e+08	4.58235e+07	107566000	2.55606e+09	1.66344e+09	2.26022e+09	1.8961e+09	3.12362e+09	3.30339e+08	1.34901e+09	4.27649e+09	3.45726e+09	1.22381e+09	167004000	1.1071e+08	8.16203e+07	231317000	136679375	2.29035e+08	2.28499e+09	1520650000	150724500	2.24026e+09	1.93623e+08	1.24669e+08	2.99346e+08	3.59972e+08	266771000	3.13548e+08	2.37188e+08	292822500	9.40785e+07	197973000	4.39015e+08	3.68431e+08	2.58718e+08	3.46014e+08	8.20279e+08	6.3899e+08	1.0968e+09	5.11681e+08	3.67352e+08
Hydroxyproline	1.01717e+07	2.00794e+07	1.49866e+07	13408720	1.76887e+07	21476920	1.29587e+07	2.05416e+07	7950700	20737900	1.42618e+08	1.24988e+08	8.69895e+07	3.85388e+08	1.95452e+08	1.93174e+07	6.03783e+07	3.14222e+07	8.92305e+07	97900500	2.52626e+07	2.26024e+07	6.53012e+06	57006400	9788350	2.85238e+07	8.4613e+07	1.96564e+08	2.72134e+07	1.33809e+08	3.22443e+07	3.84729e+07	1.9199e+07	3.30421e+07	2.23359e+07	3.6028e+07	2.94082e+07	20770750	1.16635e+07	1.56873e+07	2.74916e+07	1.51165e+07	1.13109e+07	1.36167e+08	1.00521e+08	5.892e+07	3.03584e+07	8.46589e+07	5.18163e+07
Leucine/Isoleucine	9.79543e+09	2.6869e+10	5.89999e+09	11765495000	1.70624e+10	20360905000	1.47657e+10	1.73988e+10	7.38838e+09	1.47432e+10	2.0587e+09	3.6003e+09	5.70395e+09	6.01205e+09	1.13665e+11	2.96037e+10	2796628000	9.2246e+10	1.65396e+10	3.80186e+09	2.59726e+10	1.8419e+10	1.58975e+10	3.22031e+10	17072550000	1031212500	2.95178e+09	4.00683e+10	2268621250	1.7e+09	4.1905e+09	5.1011e+09	2.75087e+10	3.53037e+09	1.9721e+10	4.30705e+10	5.76723e+10	46476331250	1.54288e+10	1.87711e+10	3.72321e+10	3.604e+10	1.87432e+10	1.27986e+10	8.22939e+09	4.49088e+09	1.27078e+10	1.0221e+10	1.19238e+10
methyl succinic acid	2.06644e+08	8.42559e+08	2.55975e+08	775420500	5.3634e+08	1441290500	1.15937e+09	5.95175e+08	1.14823e+08	3.30542e+08	1.01053e+10	2.90114e+09	6.09864e+09	4.75732e+08	3831692000	1.08991e+09	2003920000	3.20464e+08	1.41205e+10	1.35395e+09	4.60514e+08	6.10852e+08	2.25038e+08	8.08084e+08	4.2284e+08	242894250	3.56601e+09	4.77857e+09	403890000	1.95185e+09	1.00231e+09	9.04004e+08	1.29318e+09	9.29935e+08	1.12582e+09	3.49251e+09	3.92759e+08	912370000	5.54445e+08	2.91139e+08	1.07899e+09	1.8079e+09	271883375	4.65513e+08	2.58989e+09	2.14129e+09	1.3508e+09	2.53595e+09	1.52004e+09
Asparagine	7.53436e+08	1.84392e+09	7.46687e+08	1386142000	8.49562e+08	832115000	5.01308e+09	1.30504e+09	3.31729e+08	6.01467e+08	1.47197e+09	2455400000	1.36495e+09	6.98788e+08	7.98587e+08	8.25466e+06	1.93195e+09	3.75025e+09	2.22029e+08	4.99032e+08	1.49725e+09	2.01222e+09	4.96283e+08	1.36288e+09	7.22689e+08	3.81065e+09	1.63077e+09	7.11875e+08	5.10465e+07	9.59189e+08	3.50272e+07	8.91736e+07	1.52576e+09	3.65084e+07	4.03357e+09	2.28797e+09	1.61826e+07	1166834375	6048964	7.39737e+08	2.30966e+09	3.41064e+09	6.19566e+08	1.24365e+09	2.85953e+08	1.96928e+08	1.281e+08	1.83285e+08	9.5895e+08
Hydroxyisocaproic acid	2.8647e+08	8.73038e+08	2.25583e+08	1461332500	4.34027e+08	946161000	5.95753e+08	3.02687e+08	1.55816e+08	1.62161e+08	1.25735e+10	2.0882e+09	6.19749e+09	2.8891e+09	2.35005e+10	1.10107e+10	1.00524e+09	1.58806e+10	21207200000	5.67383e+10	6.51706e+08	1.48243e+09	1.90494e+08	4.90509e+08	792112500	6.08921e+08	1.59465e+09	1.97051e+10	705134375	1.40628e+09	3273190000	1569440000	7.32715e+09	1.85253e+09	9.49106e+09	9.06544e+08	7.49725e+08	5169586250	1.72326e+09	8.64761e+08	4.1581e+09	1.64935e+10	1538885000	912980000	1.4398e+10	2.15698e+09	7.15951e+09	2266870000	1.43816e+09
Ornithine	4.72529e+07	6.97948e+07	5.08597e+07	144592500	1.16094e+08	84165550	4.3919e+07	9.21423e+07	4.0256e+07	9.39217e+07	6.20227e+07	202798000	3.28279e+08	4.4625e+08	5.19203e+09	2.48239e+09	3.61913e+08	3.25478e+09	3.57381e+09	3.28739e+08	5.84823e+07	8.33111e+07	4.75082e+07	1.17511e+08	5.0947e+07	2.83844e+08	2.41481e+08	8.06641e+08	1.48572e+08	3.04165e+08	9.69089e+07	1.73536e+08	1.66331e+08	1.89913e+08	2.82411e+08	1.50562e+08	1.30567e+08	82721875	57312540	7.23306e+07	1.04987e+08	7.80216e+07	7.28615e+07	145521000	4.24257e+08	1.87891e+08	2.33099e+08	1.95576e+08	4.97146e+08
Aspartate	3.08056e+08	3.97124e+09	2.0522e+08	687603500	1.32922e+09	2554873500	4.83071e+09	1.74112e+09	2.5751e+08	7.12843e+08	5.01441e+09	4.70512e+09	7275600000	1.05716e+10	50056960000	1427485000	5887938000	1.12834e+09	1.1873e+10	3.77519e+09	6.80293e+08	8.86482e+08	1.82871e+08	432785000	2.11715e+09	4.81672e+09	4.28356e+09	3.22631e+10	2119221875	3.02583e+09	2.32126e+09	2.11097e+09	1.69076e+09	2.64031e+09	6.91874e+08	2167000000	4.86035e+08	1013077500	1.56783e+08	7.37023e+08	2.49468e+09	3.39067e+09	7.28877e+08	5.55097e+08	7.79651e+09	3.49569e+09	3.47854e+09	6.55109e+09	5.01452e+09
Malate	2.6976e+10	6.45264e+10	2.23506e+10	58678100000	5.62789e+10	71728950000	8.21037e+10	4.77344e+10	1.79959e+10	4.26535e+10	9.79807e+09	1.0276e+10	8.35476e+09	1.59229e+10	3.56775e+10	4.40701e+09	1.04483e+10	3.37092e+08	1.71495e+10	4.11327e+09	96423000000	4.4745e+10	2.45395e+10	5.56752e+10	7.30552e+10	6.8417e+09	1.35972e+10	2.82957e+10	2855783125	4.09672e+09	4.94306e+09	2.61197e+09	7.17704e+10	2.14001e+09	65317000000	1.02591e+11	6.5851e+10	157813000000	2.5143e+10	4.64339e+10	1.2127e+11	7.20095e+10	5.59899e+10	3.22024e+10	8.01007e+09	4.33945e+09	7.11868e+09	1.30556e+10	1.00622e+10
Hypoxanthine	3.15326e+08	8.90138e+08	6.28168e+08	323032450	1.4202e+09	610041000	1.82461e+09	5.18134e+08	4.75448e+07	4.53335e+08	3.71611e+09	1.98408e+09	5.53338e+09	6.6489e+08	5720606000	3.3724e+09	5.22372e+08	2.22084e+09	1.18536e+09	3.46201e+09	3.75603e+08	8.01959e+08	1.81098e+08	5.0477e+07	2.99996e+07	5.10643e+07	5.45607e+09	1.48313e+08	413593000	3.36719e+09	1.48371e+09	3.4191e+08	1.70375e+09	4.75103e+08	5.93228e+08	1.019e+09	1.56822e+08	1115665625	9.80361e+07	1.67878e+09	3.97823e+09	3.25659e+09	1430000000	1.40615e+09	1.27457e+09	9.90203e+08	1.03019e+09	1.28307e+09	3.82536e+09
Anthranilate	2715320	4.63317e+06	2.82602e+06	4.83506e+06	5.11121e+06	4120420	5.91454e+06	2.95136e+06	2.12351e+06	2.89994e+06	36216000	5.04565e+07	4.72053e+07	6.05176e+07	3.4344e+07	8.76124e+07	46010680	4.62479e+06	4.10834e+07	2.22578e+07	5.12043e+06	4.37668e+06	2.54733e+06	4.42506e+06	3.72909e+06	3.43845e+07	4.5947e+07	3.96557e+07	3.72879e+07	2.99948e+07	1.93172e+07	13758000	6.30664e+06	2.11047e+07	5.64477e+06	6.72278e+06	8509200	15545900	3.46764e+06	6.14633e+06	4.54145e+07	1.48054e+07	6308075	6.8753e+06	8.88613e+07	2.77375e+07	8.50015e+08	7.03424e+07	3.54551e+07
4-Aminobenzoate	4.56791e+06	7.03325e+06	4.31354e+06	7657530	7.90145e+06	7166020	8.15244e+06	4.65824e+06	3.17114e+06	6.22634e+06	2.18616e+07	1.54662e+07	3.41818e+07	3.82351e+07	9818340	1.7659e+07	27303780	1.79937e+06	9.44252e+06	1.024e+07	6.10681e+06	4.55528e+06	3.46311e+06	7.72913e+06	5.49777e+06	18444150	2.04187e+07	1.89506e+07	1.26235e+08	27397100	1.00434e+07	6.19643e+06	5.90081e+06	1.22089e+07	4.84187e+06	7.11294e+06	9.50279e+06	7.51216e+06	5.65159e+06	10040750	8.07172e+06	9.67191e+06	7.43792e+06	6.34142e+06	25786220	1.77541e+07	7.17896e+06	1.03762e+07	1.10685e+07
Salicylate	5.55768e+07	2.05295e+08	9.02595e+07	126446800	121913000	138855850	1.69806e+08	7.94108e+07	6.01311e+07	9.00031e+07	1.24059e+09	2.10109e+08	2.46689e+08	1.67949e+08	1.49972e+08	36611000	5.28367e+07	4.46582e+08	1.32186e+09	1.09864e+08	1.69391e+08	1.65927e+08	9.08771e+07	129226000	1.01045e+08	3.68307e+07	3.16858e+08	201686000	335324375	1.38734e+08	1.36593e+08	5.85969e+07	2.98054e+08	1.2358e+08	1.65794e+08	1.94718e+08	1.60578e+08	269269750	62725560	1.53844e+08	2.55328e+08	3.18206e+08	8.9432e+07	6.31923e+07	4.05901e+08	1.31308e+09	2.05056e+10	1.0679e+09	3.12683e+08
Hydroxybenzoate	5.74346e+06	1.81087e+07	5.56862e+06	15769635	1.23129e+07	19577515	31275100	1.05182e+07	3.86178e+06	1.41264e+07	1.93111e+09	1.83054e+09	2.17547e+09	2.29303e+08	9.06913e+08	9.4274e+07	8.28585e+08	4.24814e+07	2.10579e+08	2.22359e+09	1.18919e+07	6.93603e+06	6.03738e+06	1.26456e+07	9371525	71453850	2.62214e+09	1.83272e+09	9.84137e+07	1.27793e+09	1.889e+08	2.25727e+08	2.32786e+07	2.39786e+08	1.17227e+07	1.50008e+07	4.96304e+07	23458900	1.25625e+07	3.0163e+07	1.8289e+07	1.57973e+07	1.03693e+07	7.02842e+06	2.76823e+08	5.69973e+07	2.24381e+07	1.13937e+08	1.21841e+08
Acetylphosphate	326340	448379	462944	153790	610663	620228	164403	210566	535279	750442	1.42544e+06	412559	2.59851e+06	1111345	10511040	200345	1.42665e+06	395730	1.22474e+06	3.22169e+06	352875	108214	371975	450457	304508	852659	2007450	531208	264107	1.0975e+06	4.87129e+06	3.13993e+06	916722	2.37463e+06	2.07283e+06	886212	1.19266e+06	1.06795e+06	470110	3.10755e+06	3.0454e+06	422621	2.1657e+06	7.21007e+06	1.47093e+06	1.9676e+06	400930	1.78106e+06	1.28939e+06
phosphorylethanolamine	5.00267e+09	10512100000	5.31973e+09	1812788000	9.84013e+09	11259120000	2.1203e+09	8.51282e+09	3.9984e+09	4.74969e+09	8.25781e+08	1.16587e+09	6.38257e+08	1.73749e+09	1.99992e+09	3.65056e+07	1.48333e+09	4.13235e+09	1.098e+09	5.5585e+08	1.03348e+10	7.28274e+09	4.28821e+09	14663200000	7.67492e+09	5.62593e+08	8.92578e+08	2.92607e+08	203242125	1.02066e+09	8.53411e+09	4.45871e+09	7.08758e+09	6.96896e+09	7.08108e+09	1.4108e+10	1.40259e+10	6846175000	5.87582e+09	7.42747e+09	1.14414e+10	1.10927e+10	5.76625e+09	7.40657e+09	5.12345e+09	4.91619e+09	6.22388e+08	2.57621e+09	3.07553e+09
Histidinol	185504	330330	103117	240228	267716	332478	481019	180834	95443.4	774434	1.86053e+06	3.45026e+06	1.39035e+06	6.60458e+07	4.73853e+06	6.97798e+06	1.21354e+07	306840	3.2344e+07	1.60959e+06	259397	312251	147533	448983	244840	1.59605e+06	4.89888e+06	8.27141e+06	705290	9051500	2.72607e+07	1.87811e+07	448661	43853700	220122	458637	502896	652090	193200	449658	294435	596465	124197	125561	131015800	2.46827e+08	1.28728e+08	5.50193e+07	8.41393e+07
alpha-Ketoglutarate	1.39521e+09	4.21035e+09	1.38835e+09	1487533000	9.83002e+08	7851650000	5.88248e+09	1.0723e+09	7.3625e+08	3.73457e+09	3.06867e+08	1.51605e+08	2.77923e+08	8.20478e+08	797206000	1.18994e+08	270560000	4.91231e+07	6.37876e+08	1.80343e+08	6.09526e+09	2.94344e+09	2.42586e+09	4.39229e+09	1.83506e+09	116532250	2.70008e+08	5.99993e+08	302051500	9.24938e+07	2.22514e+08	1.75094e+08	5.26112e+09	1.37391e+08	1.46771e+09	3.35686e+09	3.52663e+10	3664805000	5196740000	1.45539e+09	3.92264e+09	6.96243e+08	9.46755e+08	4.98931e+08	1233172000	1.17829e+08	1.85214e+08	3.41952e+08	3.72913e+08
methyl glutaric acid	6.82034e+07	3.39723e+08	9.7656e+07	217964400	4.11962e+08	1438096500	2.0822e+08	2.69548e+08	9.99708e+07	1.02817e+08	2.34861e+08	1.71509e+08	2.19456e+08	2.31491e+08	501150200	2.12951e+08	2.00015e+08	1.22597e+08	2.81758e+09	4.66312e+08	4.69291e+08	5.23202e+08	2.1156e+08	1.23218e+09	179242000	415252750	2.62194e+08	2.64247e+08	2.34713e+08	1.69752e+08	7.19383e+08	6.23161e+08	1.53992e+09	8.43135e+08	8.19981e+08	1.04432e+10	3.63357e+08	649323125	1.87444e+08	1.99243e+08	5.158e+08	1.75788e+09	154564750	4.16952e+08	1.95794e+09	1.50242e+09	1.69998e+09	6.36974e+08	1.20085e+09
Glutamine	5.34608e+09	1.64434e+10	5.62924e+09	8406260000	1.27968e+10	15112860000	6.28893e+09	1.34357e+10	4.66961e+09	8.00221e+09	1.82129e+09	2.67958e+09	2.03294e+09	1.98242e+09	2058570000	2.72793e+07	1488434000	1.00594e+10	8.24662e+08	1.18944e+09	1.57066e+10	1.15558e+10	5.03682e+09	1.08017e+10	8.108e+09	1811257500	1.5292e+09	2.6745e+09	148252000	1.67244e+09	1.07937e+09	3.14524e+08	1.22323e+10	2.60902e+08	2.00845e+10	2.34522e+10	2.03393e+10	14546756250	9.84113e+09	8.63122e+09	1.55556e+10	1.38243e+10	5.66497e+09	1.29327e+10	860360000	1.26634e+09	1.69658e+08	1.33458e+09	1.82053e+09
Glutamate	4.68048e+09	1.13232e+10	4.07214e+09	8114800000	1.01685e+10	12736825000	1.51458e+10	8.66451e+09	3.41484e+09	9737650000	4.18194e+09	5.55388e+09	5392950000	6.44409e+09	1.25473e+10	5.63002e+09	5.10347e+09	1.77892e+10	1.41998e+10	2.4411e+09	9.95122e+09	1.03805e+10	5.49655e+09	1.11323e+10	7.50129e+09	5.41053e+09	4.37183e+09	8.35395e+09	5021945000	3.74473e+09	5.13269e+09	3.33219e+09	4.80476e+09	5.02146e+09	4.54644e+09	1.26717e+10	1.81112e+10	7686975000	4.90681e+09	9.65537e+09	1.65608e+10	2.14165e+10	8.37735e+09	6.72833e+09	1.01245e+10	6.79455e+09	3.8894e+09	6.92026e+09	6.97953e+09
2-Oxo-4-methylthiobutanoate	0	0	0	33284.9	0	0	0	0	0	0	1.4001e+08	9.91403e+06	3.36136e+07	332096	1.06783e+09	5.35787e+06	4.43141e+06	258520	2.73841e+08	3.67487e+07	314090	0	0	0	0	926729	1.79588e+07	2.34229e+08	2.84929e+07	1.38427e+06	1.73948e+07	5.27627e+06	263640	2.44692e+06	16096.8	58549.6	102557	16213.2	61733.7	0	0	0	0	0	28786640	5.47969e+06	6.05198e+07	9.98443e+06	106441
2-hydroxyglutaric acid	3.32063e+08	9.04145e+08	3.426e+08	783660000	6.23118e+08	1632682500	8.93974e+08	4.20429e+08	2.74002e+08	4.76664e+08	5.92817e+09	6.69744e+09	3.11062e+09	3.6939e+09	7226380000	8.38864e+08	3616000000	5.22915e+10	6.16145e+09	1.90346e+09	1.58188e+09	1.26454e+09	9.19585e+08	2.67182e+09	4.58353e+09	513757250	7.60923e+09	4.17702e+09	1243635625	4.41017e+09	2.51464e+09	9.08376e+08	4.16019e+10	9.11167e+08	2.76233e+10	9187850000	3.14562e+09	28664387500	1.19817e+09	3.00074e+10	4.30183e+10	6.31261e+10	2.41865e+10	1.25776e+10	1615916000	2.92496e+09	1.81222e+09	1.47493e+09	1.41255e+09
2-Hydroxy-2-methylsuccinate	3.57149e+08	9.50742e+08	3.62276e+08	812956000	6.67988e+08	1678702500	9.43394e+08	4.51241e+08	287811500	5.11728e+08	5.95012e+09	6.72239e+09	3.12713e+09	3.70844e+09	7258620000	8.42993e+08	3.63297e+09	5.24602e+10	6.17908e+09	1.91242e+09	1629240000	1.30616e+09	9.44215e+08	2.72953e+09	4.65731e+09	5.20865e+08	7.63964e+09	4.19198e+09	1252548750	4.42623e+09	2.53148e+09	9.19586e+08	4.18014e+10	9.21959e+08	2.77351e+10	9263350000	3.21003e+09	28801512500	1233402000	30101650000	4.31604e+10	6.33603e+10	2.42895e+10	1.26214e+10	1.63157e+09	2.93699e+09	1.82236e+09	1.48605e+09	1.43154e+09
Methionine	235733000	5.40295e+08	1.25255e+08	286741150	3.17308e+08	258844350	4.91699e+08	2.169e+08	76276500	3.82745e+08	7.15941e+07	1.20992e+08	1.47394e+08	1.82773e+08	3.03815e+09	6.98105e+08	8.79777e+07	4.37228e+09	1.52445e+09	61643500	4.89001e+08	3.19436e+08	1.51693e+08	5.56404e+08	3.55098e+08	9.82419e+07	93139000	1.31184e+09	9.73316e+07	8.59157e+07	1.61256e+08	5.57283e+07	1.14158e+09	1.00977e+08	1.47829e+09	1.05707e+09	1.95661e+09	1352380000	4.01673e+08	6.84284e+08	3.98005e+08	6.21952e+08	4.26282e+08	2.87767e+08	257272000	1.58524e+08	628110000	4.73846e+08	3.02776e+08
xylose	1.14822e+07	1.21795e+07	9.19397e+06	14579195	1.56825e+07	16840535	1.13353e+07	6.94504e+06	7.21328e+06	1.99628e+07	1.82755e+07	1.36446e+07	1.73947e+07	3.7972e+07	8.26799e+06	7.41704e+06	20343020	4.80648e+06	3.62426e+07	7.93808e+06	1.39493e+07	9.91193e+06	5.61984e+06	1.84511e+07	6.83166e+06	1.43015e+07	1.73167e+07	1.91645e+07	1.81277e+07	1.43401e+07	3.16863e+07	1.39166e+07	2.20425e+07	3.06317e+07	1.1797e+07	1.20109e+07	2.721e+07	2.34922e+07	13069420	1.83445e+07	3.52509e+07	1.33769e+07	14497475	1.06657e+07	1.89387e+07	1.74661e+07	4.82193e+07	3.89612e+07	1.16143e+07
3-Methylphenylacetic acid	1.76913e+07	9.62339e+07	1.86452e+07	117341200	1.34454e+07	164453250	109217500	1.84252e+07	1.37205e+07	1.66008e+07	6.63179e+09	7.48803e+07	9.45475e+06	1.97291e+07	3.06653e+08	1.25979e+10	1.12289e+07	1.33376e+07	4.14039e+07	9.74632e+06	4.83883e+07	8.00283e+06	1.60807e+07	2.40072e+07	1.95191e+08	6.21357e+07	5.91721e+07	5.02717e+07	32934975	2.26908e+07	3.47094e+07	7.49979e+06	4.51799e+07	2.94498e+08	1.05676e+07	1.27232e+08	8.20211e+07	66205000	2.28791e+07	4.61919e+07	8.18792e+07	5.22012e+08	49307750	2.42624e+07	1.88257e+08	2.85368e+07	8.09364e+07	3.48046e+07	2.51958e+07
Guanine	49581.1	239517	476252	557259	295825	513198	540009	486289	3954.08	171624	2.01756e+07	1.8252e+07	2.2758e+07	1.37034e+07	2.27956e+07	6.93148e+06	8285120	232333	6.87059e+06	5.36269e+07	209082	110120	41475.7	51582.3	141984	26894950	48030000	6.39779e+06	1.89324e+06	11185650	4.91495e+06	3.16834e+07	782267	8.65241e+06	93353.4	73418.4	147487	267235	26104.1	0	467454	181769	81356.5	383752	1.66237e+07	1.97111e+07	9.98644e+06	11743400	4.10913e+08
Xanthine	6.80081e+08	2.20139e+09	8.21186e+08	1423203000	3102180000	671644500	3.72428e+09	1.61425e+09	5.45915e+07	1.08143e+09	1.0364e+10	8.37533e+09	1.04964e+10	7.78208e+08	1.13118e+10	6.8387e+09	1.04302e+10	6.45357e+09	9.70302e+09	7.28424e+09	1.53049e+09	2.01342e+09	540907500	2.03966e+08	161393750	162547000	5.15642e+09	9.48821e+09	985511250	3.84188e+09	2.67264e+09	3.41463e+09	5.80996e+09	1.82422e+09	1.84212e+09	2.49144e+09	5.16023e+08	3425329375	1.36965e+08	3.1748e+09	6.70463e+09	5.91788e+09	2644842500	2.4544e+09	8.83083e+09	2.47737e+09	1.6096e+09	5.84319e+09	9.45354e+09
Vanillin	3.14588e+07	5.45986e+07	2.91121e+07	54541700	5.71052e+07	64741750	8.73749e+07	4.15216e+07	1.76847e+07	3.98412e+07	2.326e+09	713760000	2.36164e+09	7.61539e+07	2.48181e+09	2.47546e+08	879868000	1.72323e+08	2.68435e+09	4.32334e+09	4.38871e+07	2.68663e+07	2.63355e+07	4.29102e+07	3.8521e+07	1.81926e+08	1.36246e+09	1.92445e+09	1.38124e+08	2.41883e+08	7.34227e+08	67835000	7.63059e+07	1.99825e+08	5.42095e+07	6.28652e+07	1.13002e+08	6.66196e+07	3.62755e+07	7.93588e+07	6.06822e+07	5.95139e+07	4.11117e+07	4.7733e+07	5.71252e+08	1.26507e+08	4.28073e+08	1.08794e+08	6.53098e+07
Hydroxyphenylacetate	1.78871e+07	3.43919e+07	2.83589e+07	24785560	2.94823e+07	32977100	3.38704e+07	2.01555e+07	1.28984e+07	2.08777e+07	2.31898e+09	3.60063e+09	1.94114e+09	5.41406e+09	176199400	1417520000	1117534000	4.89081e+07	5.22379e+09	1.53092e+09	2.65945e+07	3.51555e+07	2.16755e+07	2.79591e+07	3.41048e+07	4.82828e+08	2.8203e+09	3.5236e+09	2265103750	2.45008e+09	4.74325e+07	7.01303e+07	3.44168e+07	6.05538e+08	2.74507e+07	3.8877e+07	4.90216e+07	4.3987e+07	2.01051e+07	7.48286e+07	6.02185e+07	4.98682e+07	2.99744e+07	3.42666e+07	3.67139e+08	1.3263e+09	1.32275e+10	1.64064e+09	2.01791e+09
Xylitol	8.11481e+07	8.04349e+07	6.37878e+07	141224000	1.31826e+08	65152400	7.60699e+07	1.01418e+08	4.80707e+07	95409000	3.16047e+08	4.28577e+08	5.06445e+08	7.24391e+08	8.91507e+08	3.5364e+08	1.71212e+08	1.21212e+09	4.80686e+08	2.50081e+08	1.68178e+08	1.21824e+08	5.80586e+07	1.84709e+08	9.81464e+07	2.17861e+09	4.18298e+08	1.37394e+09	5.33516e+08	5.64313e+08	5.54906e+08	3.0754e+08	1.27539e+09	7.07187e+08	1.26896e+09	2.93797e+08	2.62618e+08	683153125	9.84351e+07	8.41238e+08	1.14522e+09	9.19939e+08	646797500	5.61867e+08	564277200	4.11804e+08	1.23475e+09	5.30606e+08	2.59163e+08
Dopamine	387858000	4.50975e+09	6.74972e+08	2091968500	1.24703e+09	2935698000	3.13821e+09	2.83939e+09	3.88548e+08	2.67085e+09	2.31246e+07	5.00191e+06	1.21968e+07	6.27674e+06	7.02293e+07	5.66278e+07	8679120	4.11401e+09	7.95202e+07	12478200	5.87993e+09	3.33876e+09	1.59558e+09	4.69827e+09	2.56163e+09	8305750	6.96565e+06	3.92582e+07	1.18226e+07	1.08596e+07	3.4268e+07	3.31401e+07	3.11384e+09	4.11232e+07	2.4381e+09	2.37495e+09	3.25194e+09	1833773750	3.63172e+08	3.07635e+09	2.42472e+09	7.18865e+09	1.41802e+09	1.95346e+09	23947360	4.73122e+07	2.04595e+07	1.08196e+07	3.03785e+07
2_3-Dihydroxybenzoate	974775	524907	2.00585e+06	1504691	2.76011e+06	434598	1.69027e+06	771062	1.255e+06	1.01826e+06	1.98655e+08	1.34539e+08	2.60824e+07	3.56146e+08	6.12971e+07	4.0979e+08	28648300	1.17287e+07	9.43451e+08	10973600	2.42116e+06	568640	978238	816365	966472	230516250	1.22506e+07	5.29873e+07	958713750	9.40662e+07	5.52699e+07	4.12695e+06	1.22613e+07	8.02681e+06	4.86794e+06	5.91583e+06	8.71292e+06	8.52946e+06	8.36043e+06	2.83369e+06	1.52072e+07	1.96523e+06	4.55527e+06	1.73798e+06	1.34854e+09	5.07137e+08	4.22593e+08	4.90847e+07	1.98794e+07
Histidine	1.81825e+09	2.79798e+09	1.45608e+09	2398678000	2.87114e+09	3014470000	3.23575e+09	2.00175e+09	1.04372e+09	2.52136e+09	1.2642e+08	2.93568e+08	2.95657e+08	3.68528e+08	1.80455e+09	5.56238e+08	389024800	3.60884e+09	2.65642e+08	1.73164e+08	2.39736e+09	2428650000	1.5107e+09	3.85269e+09	2.17809e+09	5.04052e+08	3.37763e+08	1.97919e+08	2.91215e+07	2.09304e+08	5.72809e+08	9.90989e+07	2.76798e+09	9.69214e+07	2605750000	4.3901e+09	5.62853e+09	3796428125	1816662000	2.45205e+09	4.14155e+09	3.68833e+09	1.80328e+09	2.78181e+09	4.2702e+08	1.45294e+08	1.37186e+08	3.6872e+08	2.47498e+08
Orotate	2.18599e+06	1.73984e+07	2.42893e+06	19883025	1.92039e+07	23799470	6.11089e+07	1.75918e+07	437128	4.06567e+06	2.30937e+09	2.05582e+09	6049350000	9.02178e+07	1.00484e+10	9.54515e+06	2.24178e+08	7.4877e+07	1.80371e+10	3.64494e+09	2.65894e+07	1.62418e+07	7.85164e+06	2.19049e+07	4.76108e+07	80110575	3.66139e+08	1.31067e+10	414789250	1.98301e+09	5.4994e+08	2.07186e+08	5.85077e+07	1.44313e+08	4.96042e+07	7.20299e+07	5.94742e+07	30498800	18820160	4.22871e+07	3.29763e+07	2.18641e+07	6041225	1.01611e+07	2943760000	7.74254e+07	3.90461e+08	1.26069e+09	5.51789e+08
Dihydroorotate	946709	4.64503e+06	1.83031e+06	6783170	1.87969e+06	3.4648e+06	1.00525e+07	5.04508e+06	302369	1.14283e+06	1.72568e+07	1.56208e+07	7.47465e+07	9.86004e+06	74079000	8.74538e+06	1.63094e+07	8.39587e+06	8.84803e+08	1.38449e+07	5.3625e+06	5.57916e+06	2.98074e+06	5.82999e+06	16106800	5.30525e+07	1.97623e+07	7.32162e+07	231989125	1.15119e+07	4.84597e+07	4.57736e+06	5.08628e+07	7.52323e+06	2.77909e+07	4.3764e+07	1.5966e+07	2.00509e+07	7.40023e+06	5.91416e+07	5.53017e+06	3.66653e+06	2738360	4.09447e+06	113040600	7.09473e+06	39280600	2.75414e+07	4030795
Allantoin	53301000	1.86826e+07	3.5616e+07	30676085	2.22949e+07	7016390	1.68819e+07	9.38613e+07	2.39435e+06	4.0695e+07	1.2865e+09	1.6577e+09	2.19604e+09	6.30684e+08	4.77686e+09	6.41689e+06	2.18634e+09	1.48669e+08	2.30373e+08	2.08885e+09	1.39437e+08	3.31139e+07	7.95149e+06	1.51528e+07	14820425	3.64405e+07	3.04076e+09	8.94955e+08	2.66535e+07	2.24493e+09	6.49207e+07	6.54399e+07	2.34821e+08	1.32296e+08	3.46567e+07	3.3809e+08	1.97671e+07	40873250	24742360	2.62921e+07	2.14518e+08	8.50137e+07	2.16841e+07	3.89468e+08	141113800	8.99413e+07	4.01841e+07	2.42814e+08	8.02004e+08
pimelic acid	7.44708e+07	2.08006e+08	8.33255e+07	206668300	2.27354e+08	196313850	1.91009e+08	2.1761e+08	6.21652e+07	77059500	8.89589e+08	4.92705e+08	7.11676e+08	4.94764e+08	1.83288e+08	7.86722e+07	436656000	7.12558e+07	4.27271e+08	1.86885e+08	1.13854e+08	1.25463e+08	5.09637e+07	1.35214e+08	1.01441e+08	6.01447e+08	5.22288e+08	8.12301e+08	309539875	2.40766e+08	2.20125e+08	1.52471e+08	2.10775e+08	1.83781e+08	1.74366e+08	3.99733e+08	1.57906e+08	2.13271e+08	1.37391e+08	9.45542e+07	2.4031e+08	2.92541e+08	1.03814e+08	1.88067e+08	2.98089e+08	3.33652e+08	2.48083e+08	3.76054e+08	3.15266e+08
Indole-3-carboxylate	5.36417e+06	1.03804e+07	4.54267e+06	45223780	6.05173e+06	83764500	4.52545e+08	1.30239e+07	3.70309e+06	1.53347e+07	4.38696e+08	5.50042e+08	6.24328e+08	3.62441e+08	7.33029e+08	2.43887e+08	2.97606e+08	1.06081e+07	1.14772e+09	383111000	1.44473e+07	1.17756e+07	3.39811e+06	6.89505e+06	1.08782e+07	1.90374e+08	2.99248e+08	5.24021e+08	96452375	2.07175e+08	3.24006e+07	3.86937e+07	2.78267e+07	1.44712e+07	22736350	1.6868e+07	2.04802e+08	25359350	2.54883e+07	8229750	2.8648e+07	5.3864e+07	7.39992e+06	4.3062e+06	2.99271e+08	3.05187e+08	1.18846e+08	9.00375e+07	7.59024e+07
2-Aminoadipate	1.62011e+08	2.48491e+08	136635000	138452050	1.71297e+08	270841250	1082720000	243015000	4.50077e+07	1.7081e+08	5.43305e+08	4.25389e+08	8.16501e+08	2.89024e+08	645934600	7.57956e+07	121606200	8.73842e+07	1.01845e+09	3.34729e+08	2.65476e+08	2.99434e+08	5.76729e+07	440728000	216359125	88069750	225401000	1.9397e+09	112534000	198798000	1.90034e+08	2.78681e+08	6.32381e+08	2.38003e+08	139660000	7.49129e+08	183047000	656089375	2.90305e+08	240532500	5.07352e+08	629800000	137517500	1.208e+08	2.88276e+08	3.50156e+08	1.85849e+08	3.50636e+08	2.94636e+08
Carnitine	1.30801e+07	3.49907e+07	7.37035e+06	12894745	2.26337e+07	24986135	1.63388e+07	2.12328e+07	1.01254e+07	2.13421e+07	4.66892e+06	5.45212e+06	7.41654e+06	1.0703e+07	1.63066e+08	4.94976e+07	5.48111e+06	1.43595e+08	2.52893e+07	5.03744e+06	3.06542e+07	2.13093e+07	2.18709e+07	4.51564e+07	1.90538e+07	4.35344e+06	5.96669e+06	5.35754e+07	6488175	1.20554e+07	5.69515e+06	6.48125e+06	2.93049e+07	4.93875e+06	2.24795e+07	5.0956e+07	6.70913e+07	59629350	1.99037e+07	24256850	4.27667e+07	4.24816e+07	2.61053e+07	1.6834e+07	1.04322e+07	8.03393e+06	1.4481e+07	1.50441e+07	1.60562e+07
hydroxylysine	884464	1.01038e+06	614309	639315	1.25895e+06	2502791	565737	1.08302e+06	289621	660576	4.52884e+06	10511400	2.21219e+07	2.20076e+07	15652460	5.62493e+06	7251400	5.10352e+06	3.95673e+07	1.31255e+07	1.51846e+06	504164	311474	1597220	380609	3861640	7.77058e+06	7.33953e+06	1.29593e+06	1.58699e+07	2.39e+06	2.96082e+06	1.03162e+06	5.69496e+06	1.03486e+06	2.70774e+06	2.73577e+06	865538	588508	1.03915e+06	2.88679e+06	896946	401464	1.53002e+06	22024140	1.17894e+07	5.00489e+06	1.32404e+07	18119750
Phenylpyruvate	7.75877e+06	2.24481e+07	1.23186e+07	18284310	1.57412e+07	24176160	2.09325e+07	1.07798e+07	4.11706e+06	8.85841e+06	3.74004e+09	1.95484e+09	9.13607e+09	4.86594e+08	2.33559e+09	1.56073e+08	7.04405e+08	2.32435e+07	4.59528e+08	6.26733e+09	5.95395e+07	4.36952e+07	5.07332e+06	1.25497e+07	1.60194e+07	1.39098e+08	8.46251e+08	1.2617e+09	3.13938e+08	5.17872e+08	1.79519e+08	2.0038e+08	6.4655e+07	7.56553e+07	3.26915e+07	4.63691e+07	1.77648e+08	2.7015e+07	151068600	1.18176e+07	4.29492e+07	3.86642e+07	1.06533e+07	8.81012e+06	121445200	4.34189e+07	3.1641e+08	7.48572e+07	6.15691e+07
Methionine sulfoxide	9.50417e+08	1.047e+09	5.629e+08	1036043000	9.59895e+08	634608500	2318430000	2.53318e+08	8.69413e+08	1.44525e+09	6.78701e+06	5.2519e+07	2.58711e+07	1.26536e+07	1.53911e+09	3.13476e+07	7214120	6.2092e+08	1.58713e+08	4.86849e+07	9.61449e+08	6.64522e+08	9.88982e+08	1.52244e+09	8.62758e+08	9969850	2.72829e+07	2.36977e+08	1.45564e+07	1.08282e+08	1.52912e+09	1.24518e+08	4.48757e+08	2.47226e+08	8.06817e+08	2.71371e+09	1.31893e+09	1812058125	3.21932e+08	1.05262e+09	1.29253e+08	5.40603e+08	913965000	6.46513e+08	368527600	2.93846e+07	3.73113e+08	4.39325e+07	3.04891e+07
Phenylalanine	5.34532e+09	2.38365e+10	5.24816e+09	9088775000	6.36521e+09	7064235000	1.10169e+10	1.17722e+10	4.45468e+08	1.15393e+10	1.17224e+09	1.7687e+09	3.73386e+09	3.74543e+09	4.83976e+10	1.96248e+10	1.65266e+09	44097000000	1.39251e+10	2.19451e+09	1.0958e+10	2.10854e+10	8.63585e+08	1.55193e+10	4.29562e+09	911557500	1.63326e+09	2.20218e+10	1892240625	1.42449e+09	1.45536e+09	8.17641e+08	1.59918e+10	2.04257e+09	3.73265e+10	2.76388e+10	2.95568e+10	14192156250	7.34883e+09	7.37917e+09	1.52742e+10	1.93212e+10	1.33124e+09	6.77336e+09	4.16829e+09	2.03204e+09	2.8602e+09	4556200000	4.30887e+09
Phenyllactic acid	1.42132e+07	4.53325e+07	1.75138e+07	89366900	2.25623e+07	36798130	4.88712e+07	2.03352e+07	6.02172e+06	2.02485e+07	1.39347e+09	1.45294e+09	1.11758e+09	6.01279e+09	6044498000	2330585000	2.48635e+08	2.06358e+09	8.97862e+09	5.55392e+09	3.25153e+07	3.47406e+07	9.41679e+06	3.37216e+07	28262225	1.10194e+08	1.26975e+08	2.52102e+09	5.68461e+08	1.29481e+08	4.82747e+09	3.88951e+09	5.65575e+08	4.58092e+09	1.03874e+09	6.80776e+07	1.56099e+08	1.12024e+08	9.04909e+07	9.76628e+07	1.93127e+08	2.77574e+08	4.79553e+07	3.52522e+07	5892236000	6.49849e+09	1.01868e+10	2.02993e+10	1.16181e+10
Dipicolinate	206923	2.70352e+06	388336	1.63202e+06	2.86882e+06	522192	1.82408e+07	1.62425e+06	295508	467045	8.83309e+08	4.79506e+09	2380570000	2.97642e+09	6.40178e+08	3.10264e+07	2.88121e+09	2.24792e+06	456691000	1.41931e+09	991622	237578	1.1406e+07	555618	1.1405e+06	4.19886e+09	7.66594e+09	1.14757e+09	4.49937e+08	3.95738e+09	3.72173e+06	1.99196e+06	1.19827e+07	3.52236e+06	435990	752059	1.16962e+06	3.01213e+06	284467	504073	4.7323e+06	2.97127e+06	11488400	1.00282e+07	3.97749e+07	5.78353e+06	1.35165e+07	87576000	73895000
Phosphoenolpyruvate	9.51346e+06	30328400	6.20422e+06	16879380	2.02229e+07	41385600	2.21113e+07	1.54926e+07	5.55347e+06	26086650	5.46671e+08	1.3547e+08	3.99058e+08	2.88223e+08	2873758000	1.16529e+08	2.89749e+08	9.63336e+06	5.27358e+08	1.24715e+09	12583900	3.9025e+06	1.38911e+07	4.31169e+07	1.53722e+07	77643375	4.48681e+08	4.96777e+08	391759125	2.47984e+08	2.22551e+08	1.61641e+08	138691000	2.37771e+08	7.09446e+07	8.6091e+07	1.75244e+08	4.40005e+07	23864640	48784450	7.66764e+07	3.3453e+07	2.22962e+07	5.22184e+07	2.90047e+08	3.07898e+07	3.28791e+07	353913000	1.23016e+08
Uric acid	3.39482e+09	4.92514e+09	2.88283e+09	8188475000	5.61964e+09	165145400	1.15243e+10	4.03955e+09	1.14154e+08	2.42561e+09	1.7154e+09	2.67507e+09	2.82394e+09	48225000	8.99789e+08	8.68785e+08	1.02605e+09	6.79687e+06	3.38206e+09	1.06666e+09	1.79423e+09	4.51711e+09	3.83219e+08	5.65928e+08	1.61075e+09	6.32273e+07	1.58028e+09	2.96177e+09	1.84666e+08	1.47664e+09	2.85552e+09	4.06863e+08	6.16359e+09	1.50882e+09	6.86661e+09	8.39972e+09	1.08648e+09	6099880000	5091834000	1.71216e+09	5.91687e+09	5.8152e+09	1166373750	3.32021e+09	1636714000	3.0601e+09	3.26715e+09	2016460000	2.6021e+09
3_4-Dihydroxyphenylacetate (DOPAC)	3.98388e+06	1.03834e+07	4.33819e+06	7742095	8.69245e+06	9963080	1.62785e+07	5.18429e+06	2439160	6.40612e+06	9.05961e+08	8.45532e+08	1.13221e+09	4.47674e+08	2.31744e+09	2.37246e+08	484030800	6.38876e+07	8.67681e+08	1.2357e+09	9.28644e+06	5.17256e+06	3.42558e+06	7.23356e+06	8.19537e+06	2.25742e+08	1.11314e+09	8.14068e+08	387060125	6.60364e+08	8.89014e+07	9.49631e+07	1.83898e+07	1.59787e+08	9.01299e+06	1.3367e+07	2.98376e+07	1.50303e+07	1.07972e+07	5.26666e+06	1.43361e+07	1.22341e+07	6.68925e+06	5413220	6.66781e+08	4.22737e+08	3.49785e+08	3.18359e+08	2.50658e+08
Cysteate	1.35216e+06	1.35051e+06	241811	595488	1.71676e+06	658102	2.08317e+06	575653	256805	1.10088e+06	4503000	1.10397e+07	6.96122e+06	2.24725e+06	2.40153e+07	3.70761e+06	9.80441e+06	1.47168e+06	4690080	1.18141e+07	840605	1.6683e+06	294843	792558	546835	5.2962e+07	1.28379e+07	1.67195e+07	4.07173e+06	2.03221e+07	2.50508e+06	1.7413e+06	771927	1.60325e+06	463010	947869	3.44764e+06	720522	316204	1.71678e+06	1.08511e+06	1.21695e+06	582423	154498	1.96365e+06	1.47645e+06	728942	879911	2507905
1-Methylhistidine	1.54698e+07	1.4537e+07	2.10084e+07	20851040	2.62656e+07	15487390	8.71094e+06	3.26671e+07	1.05991e+07	2.5179e+07	1.65377e+07	2.66837e+07	4.08437e+07	5.74688e+07	49879200	1.00676e+07	47003300	3.51416e+07	2.45724e+07	4.71725e+07	2.00851e+07	2.99382e+07	1.25208e+07	6.96514e+07	9.17779e+06	60848800	2.88198e+07	2.64386e+07	3.6581e+07	5.15618e+07	1.24149e+07	1.68571e+07	8.88352e+06	3.40267e+07	2.54425e+07	4.57252e+07	3.28196e+07	1.35286e+07	1.51052e+07	2.2937e+07	1.61025e+07	1.06734e+07	8.28995e+06	3.27351e+07	3.67446e+07	9.68332e+07	2.67856e+07	5.27398e+07	6.1266e+07
Sulfolactate	12306900	2.23013e+07	7.00734e+06	14380005	2.33322e+07	15917110	67992000	1.01997e+07	2.80893e+06	1.45997e+07	1.01195e+08	4.44641e+08	3.0064e+08	1.24018e+07	393634800	3.40309e+08	5.4071e+08	1.2236e+07	1.9375e+08	3.09044e+08	1.6668e+07	2.04201e+07	4.04428e+06	1.8666e+07	1.40621e+07	383505500	7.14899e+08	2.55171e+08	636551250	4.04715e+08	2.80811e+07	1.7265e+07	21215400	3.25377e+07	3.69119e+07	1.18809e+08	63724000	39290800	10812360	9.93613e+06	3.2736e+07	2.21673e+07	1.58208e+07	6.53805e+06	9409120	1.57421e+07	2.92605e+06	1.31384e+07	2.36142e+07
Glycerone phosphate	2.85913e+07	2.273e+08	4.1608e+07	49647345	1.74001e+08	214079650	2.03526e+08	1.71864e+08	3.74779e+07	2.927e+08	2.19056e+07	2.81394e+07	3.70429e+07	4.18034e+07	4.55349e+06	198844	37802840	9.29047e+06	2.36206e+07	129263	9.16552e+07	1.55659e+08	1.72976e+08	1.67736e+08	111188750	46456875	5.11892e+07	5.89014e+07	227065	744553	9.23003e+07	7.82821e+06	2.73524e+08	1.2263e+08	188730500	1.13371e+08	5.91717e+08	242431875	5.84753e+07	2.63999e+08	2.10467e+08	2.94494e+08	8.74441e+07	1.82199e+08	393576	2.89193e+06	2.5021e+07	8.00056e+07	1.46419e+06
sn-Glycerol 3-phosphate	2.14256e+10	4.76855e+10	15543500000	33704365000	4.05067e+10	49578115000	5.23095e+10	2.81542e+10	1.58979e+10	3.51603e+10	5.02712e+08	3.90008e+08	6.90108e+08	9.18298e+08	1.09091e+09	1.48276e+08	8.24459e+08	1.31192e+10	2091950000	553605000	2.19863e+10	3.42628e+10	2.86196e+10	5.52524e+10	3.55198e+10	9.26937e+08	7.85233e+08	9.09699e+08	5.39959e+08	3.92916e+08	2.17574e+09	8.33587e+08	2.11933e+10	1.1397e+09	22759800000	3.9548e+10	6.65146e+10	73671437500	2.06696e+10	4.83514e+10	5.88116e+10	7.49949e+10	3.52265e+10	2.32151e+10	2915530000	1.80333e+09	6.95134e+08	3.20814e+09	1.57252e+09
Aconitate	2.02141e+09	6.51243e+09	1.33745e+09	2389107000	4.42056e+09	6371940000	6.01347e+09	2.60759e+09	1.01933e+09	3342015000	1.27496e+09	1.11512e+09	1.07156e+09	6.61164e+08	2.64031e+09	6.85825e+07	1.1079e+09	2.79284e+07	4.85372e+08	5.03307e+08	4.52625e+09	4.15161e+09	2.1127e+09	4.57819e+09	2658441250	405770000	3.98535e+08	1.13514e+09	503621000	3.19737e+08	1.06019e+09	8.65529e+08	2.88237e+09	6.19317e+08	1.48792e+09	3.53635e+09	8991500000	3851268125	2.00929e+09	1.2537e+09	2.25336e+09	2.78666e+09	1.13189e+09	1.23621e+08	1.37973e+09	6.81228e+08	5.70542e+08	1.08448e+09	1.96497e+09
Shikimate	3.71421e+06	7.41568e+06	3.83083e+06	4.99079e+06	1.02956e+07	6826420	7077950	3.96937e+06	2.48297e+06	4.98418e+06	4.48634e+07	6.45473e+07	2.08e+07	2.01345e+08	8156620	1.92576e+07	71004600	2.76046e+06	7.89209e+07	8.59762e+06	4.66742e+06	3.75952e+06	2.48252e+06	5.48387e+06	4.0131e+06	1.72461e+08	145860000	1.35927e+07	8.93237e+07	8.75509e+07	1.12829e+07	8.81244e+06	5225500	1.42816e+07	3.99805e+06	8.30871e+06	1.13089e+07	7.50326e+06	6.29559e+06	3.32219e+06	8.40671e+06	5.43029e+06	4.03493e+06	6.04412e+06	42565560	8.89403e+07	7.26614e+07	1.27206e+07	1.18999e+07
N-Acetylornithine	1.99857e+07	2.94951e+07	1.72758e+07	52110350	1.63322e+07	21110710	4.43148e+07	2.55979e+07	9.85235e+06	1.61896e+07	1.88661e+08	9.43714e+07	1.77923e+08	1.49666e+08	8.19783e+08	297649500	8.61557e+07	2.06855e+09	5.80505e+08	95936000	4.89688e+07	4.66981e+07	1.26835e+07	5.76933e+07	11521800	99101500	9.82451e+07	1.65216e+08	64300000	9.11308e+07	4.90752e+07	4.89184e+07	3.65274e+07	4.11689e+07	6.15716e+07	4.53775e+07	6.91278e+07	4.36088e+07	2.28824e+07	1.26694e+07	5.22056e+07	3.517e+07	1.93068e+07	2.3062e+07	1.66964e+08	1.4337e+08	2.9404e+08	1.80598e+08	8.04936e+07
Arginine	3.49274e+08	6.28056e+08	4.20909e+08	394604500	573614000	581543500	423287000	4.87628e+08	3.38719e+08	5.44276e+08	6.28362e+07	1.56334e+08	1.63116e+08	2.39849e+08	237226800	4.19906e+06	237859600	3.23884e+06	1.05336e+08	9.77563e+07	6.50948e+08	4.62512e+08	3.94995e+08	7.77735e+08	519387500	2.27064e+08	1.31695e+08	3.03075e+08	13171175	1.0382e+08	1.16388e+08	5.02113e+07	6.21156e+08	5.73471e+07	6.69559e+08	7.8663e+08	1.42432e+09	786918125	598876000	5.68961e+08	9.96799e+08	7.21513e+08	5.48477e+08	6.67422e+08	136598400	9.79964e+07	4.53053e+07	2.03009e+08	3.86067e+08
Citrulline	8.09384e+06	9.17916e+06	5273800	13707945	7.81147e+06	3.94754e+06	4.76479e+06	1.5504e+07	3.51748e+06	8.22747e+06	2.76797e+08	1.58511e+08	155048000	1.9275e+08	5957970000	2.45131e+09	3.63057e+07	6.74662e+08	1.19262e+10	1.46535e+08	2.82178e+07	9.54235e+06	3.60441e+06	24481500	7.7869e+06	5.6288e+07	6.28301e+07	1.92111e+09	562595375	1.73995e+08	3.25155e+08	5.18744e+08	6.84183e+07	4.10439e+08	1.01019e+08	8.07483e+07	3.4124e+07	3.319e+07	1.3333e+07	7.01621e+06	2.37057e+07	8.93639e+06	7.12821e+06	1.93535e+07	1.27884e+09	6.21762e+08	4.57143e+08	6.54802e+08	7.91302e+08
tricarballylic acid	1.77235e+07	2.50989e+07	2.06049e+07	22969480	3.04523e+07	46330560	3.28036e+07	2.03728e+07	1.04037e+07	2.02116e+07	4.40177e+09	3.19933e+08	1.33463e+09	2.81931e+08	694088000	5.05821e+08	7.90067e+08	1.3339e+08	1.58271e+09	5.72026e+08	5.54762e+07	3.17151e+07	1.06159e+07	2.3681e+07	3.9044e+07	1.93535e+08	7.90569e+08	9.17706e+08	2476448125	1.91315e+08	3.50906e+07	2.1022e+07	2.42219e+09	2.27861e+07	4.51363e+08	1.06108e+08	1.47157e+08	398322375	1.33031e+08	3.38096e+07	1.76036e+08	6.15215e+07	5.61997e+07	2.92128e+07	1.97044e+09	1.5417e+08	6.28654e+08	2.68928e+08	3.32356e+07
Ascorbate	1.37595e+09	6.76205e+09	2.36623e+09	2499822000	4.65131e+09	7607605000	3.71736e+09	3.15121e+09	3.11463e+09	4.15707e+09	9.08091e+06	3.39865e+06	1.50886e+07	6.55815e+06	7.85163e+06	1.40597e+06	21094360	2.04397e+06	24366600	1.51397e+07	2.59075e+09	3.088e+09	1.85236e+09	5.06208e+09	7.87807e+09	9932050	5253700	7.92892e+06	8.55556e+06	5.22773e+06	5.31231e+06	3.00346e+06	2.6983e+06	2.8156e+06	3.35767e+07	7.21182e+07	8.08776e+06	1.16669e+07	3.18723e+06	2.46905e+09	1.13417e+07	5.92619e+09	3325540000	6.5378e+09	1.62735e+07	8.45869e+06	5.50427e+06	5.0085e+06	4.20024e+06
N-Carbamoyl-L-aspartate	6.13544e+06	2.83477e+07	5.8069e+06	25772275	1.61808e+07	26126420	3.25725e+07	4.41046e+07	1.46504e+06	1.15099e+07	1.19682e+08	1.69063e+08	1.43801e+09	4.96981e+07	6.14001e+09	1.03652e+07	1.55944e+08	1.96464e+07	7.17175e+09	1.65858e+08	1.70793e+07	2.04534e+07	1.15252e+07	1.5042e+07	5.6936e+07	6.75523e+07	4.22532e+08	6.53845e+09	649355625	1.16205e+08	1.92178e+08	1.45202e+08	9.89421e+07	1.00911e+08	6.19662e+07	1.09903e+08	5.0034e+07	4.30015e+07	3.579e+07	1.10279e+08	1.22257e+07	9.47546e+06	3.91465e+06	1.48462e+07	4.13409e+08	5.18624e+07	1.76094e+07	9.62401e+07	6.67305e+07
Allantoate	2.67791e+09	4.21638e+09	2.62738e+09	1356670000	2.14998e+09	2295164500	1.75805e+09	5.72869e+09	2.78356e+08	3.30365e+09	1.08403e+09	4879700000	4.83323e+09	2.2662e+08	5.44622e+08	1.86856e+06	5.29186e+09	8.69641e+06	5.89598e+07	5.6574e+09	4.66698e+09	3.36887e+09	1.12665e+09	2425810000	1897210000	1.67607e+07	6.89219e+09	2.37365e+09	24929950	3.77672e+09	4.10924e+09	3.68001e+09	3.2859e+09	4.62692e+09	1.21922e+09	8.58009e+09	4.06259e+09	2490966250	1.69836e+09	1.08141e+09	5.44147e+09	3.19016e+09	9.24656e+08	5.10389e+09	2.66497e+09	3.31221e+08	1.7644e+07	9.68829e+08	3.46078e+09
2-Isopropylmalate	1.04979e+07	3.30494e+07	5.26515e+07	21087040	5.50203e+07	23583730	1.08298e+08	3.20134e+07	6.82888e+06	1.90377e+07	3.66861e+10	4.14434e+10	4.27437e+10	1.49899e+10	3369006000	4.58869e+09	45170080000	7.01988e+07	2.05327e+10	1.4162e+10	2.08944e+07	9.22943e+06	3.03344e+07	21823400	18325775	3.70046e+09	5.25761e+10	2.3483e+10	1877710000	2.33576e+10	1.02505e+10	3.93734e+09	4.86465e+07	8.06353e+09	36619000	2.71424e+07	1.07688e+08	4.54317e+07	1.55831e+07	2.60964e+07	1.1477e+08	3.58215e+07	44086250	3.35985e+07	1.48045e+10	9745650000	2.19536e+09	12699100000	4.94556e+09
Serotonin	0	19692	5273.03	22727.7	32862	0	0	0	0	0	1.71515e+06	413764	4386175	2.56791e+06	59669	287512	4423208	0	1.27586e+06	4.35044e+06	0	0	0	0	0	448472	3.1022e+06	328617	186622	3.29569e+06	0	40760.6	0	13377.7	0	0	26621.1	0	0	0	0	18506.9	0	0	938963	1.46164e+06	450218	578466	662226
Gluconolactone	3.89513e+07	6.75324e+07	3.92606e+07	69110650	7.56347e+07	76885100	7.09854e+07	4.94655e+07	2.95762e+07	6.29519e+07	3.75352e+08	2.54367e+08	2.90416e+08	3.596e+09	6.00128e+08	1.00589e+08	4.89818e+08	1.45807e+08	9.41449e+08	2.08846e+08	6.19908e+07	5.61068e+07	3.66415e+07	8.17795e+07	5.48663e+07	3.90051e+08	6.8623e+08	2.83963e+08	806887500	3.34103e+08	1.65334e+08	1.13976e+08	2.5789e+08	2.62678e+08	1.48841e+08	9.3556e+07	1.13389e+08	114431875	45271640	8.63478e+07	1.26994e+08	1.04223e+08	73333000	7.90442e+07	8.05621e+08	4.28806e+08	6.63922e+08	8.27737e+08	5.84912e+08
Glucosamine	3.56869e+06	5.42807e+06	6.1492e+06	1737260	3.58985e+06	3319017	1.77002e+06	1.68052e+06	2.559e+06	3.49527e+06	5.69989e+07	6.07894e+07	3.57097e+07	1.27131e+08	4.81137e+07	99135500	5.50877e+07	1.95357e+06	7.53223e+07	2.93995e+07	4.6936e+06	3.02326e+06	2.64627e+06	6.63568e+06	3.63347e+06	100762750	7.93696e+07	6.60022e+07	2.94927e+08	7.01178e+07	1.88038e+07	1.31558e+07	4.04527e+06	2.50954e+07	1442575	1.02517e+07	7.76116e+06	5561635	2338708	4.73343e+06	9.61909e+06	3.1314e+06	3.04777e+06	7.21531e+06	2.80155e+07	2.99999e+07	1.17611e+07	5.25633e+07	5.08019e+07
Hydroxyphenylpyruvate	8.68497e+06	1.69551e+07	6.53432e+06	14372170	1.20227e+07	10284870	5.37144e+07	7.80567e+06	3.84458e+06	8.89506e+06	2.09287e+08	1.13816e+08	2.81149e+08	8.65077e+07	48670120	2.04328e+08	1.05428e+08	3.48873e+06	9.29962e+07	1.35934e+08	2.52433e+07	3.01554e+07	4.289e+06	1.07145e+07	1.05733e+07	65293050	6.74858e+07	1.20312e+08	105119250	3.06127e+07	6.01521e+07	7.54711e+07	2.40612e+07	4.3605e+07	3.05276e+07	1.67659e+07	72564500	2.58832e+07	4.18971e+07	7.58972e+06	2.01828e+07	1.20908e+07	7.74999e+06	6.69006e+06	41900360	3.16658e+07	9.94046e+07	3.79096e+07	3.5789e+07
myo-Inositol	3.68869e+08	5.28321e+08	2.53602e+08	665977000	5.7141e+08	507451000	1.02272e+09	2.44583e+08	2.0439e+08	3.30011e+08	4.38272e+08	3.91982e+08	3.20768e+08	4.20197e+08	4.20334e+08	3.04476e+08	5.58953e+08	3.89677e+09	6.38819e+08	1.73683e+08	3.82405e+08	3.03464e+08	2.15e+08	344988000	2.97721e+08	1.05065e+09	9.82466e+08	639400000	1139444375	4.49313e+08	1.40151e+08	8.57426e+07	2.65761e+09	1.19717e+08	2.76981e+09	4.08888e+08	4.86347e+08	1274425000	2.33899e+08	9.45706e+08	1.17164e+09	1.17911e+09	1108745000	6.10813e+08	2.88467e+08	1.90038e+08	2.2884e+08	2.21235e+08	1.31356e+08
Tyrosine	5.04305e+09	1.39007e+10	4.14164e+09	9709235000	6.66495e+09	7537195000	1.11658e+10	9401500000	2470440000	9.03763e+09	3.36324e+08	6.09179e+08	4.43109e+08	1.95054e+09	1.63296e+09	5759100000	1.06249e+09	1.77952e+08	4.64877e+09	2.24422e+08	8.48081e+09	1.35153e+10	4.49737e+09	11982800000	7.7633e+09	1.00803e+09	3.83383e+08	5.93837e+09	1215970000	3.44143e+08	1.52563e+09	4.78181e+08	5.53176e+09	1.47547e+09	1.59366e+10	1.52811e+10	7.92023e+09	12561306250	754104000	1.02348e+10	1.18689e+10	1.56596e+10	5.1884e+09	5.48782e+09	1.55934e+09	1.59129e+09	2.62227e+09	2.05135e+09	1.06658e+09
Homovanillic acid (HVA)	7.92235e+07	2.23638e+08	7.02586e+07	237204800	8.60488e+07	76578300	3.90151e+08	7.70503e+07	2.36074e+07	3.88025e+07	3.95104e+08	1.41224e+08	2.07762e+08	8.3678e+07	703338000	3.67008e+09	2.241e+08	1.99228e+08	4.91303e+08	3.576e+08	1.16909e+08	2.56978e+08	3.21652e+07	5.77769e+07	7.92428e+07	2.45149e+07	1.32189e+08	4.86588e+08	1.92008e+08	1.35661e+08	5.36531e+08	1.67421e+08	1.87618e+08	2.80429e+08	555590000	1.10041e+08	1.34028e+08	7.72833e+07	7.59051e+07	1.72031e+08	2.07414e+08	3.60522e+08	8.42737e+07	3.54465e+07	414990000	3.37135e+08	6.05484e+08	2.64327e+08	1.69638e+08
Homocysteic acid	11635.5	0	0	19231.5	18443.4	0	77925.1	11556.4	0	0	3.08746e+06	3.57363e+07	1.04242e+07	1.13612e+06	68185200	741164	6.31756e+06	0	1.26653e+08	5.38584e+06	0	0	0	0	11668.4	3.51663e+07	6.19816e+06	1.36681e+08	323104	2.01144e+07	652915	1.16873e+06	0	1.6732e+06	0	0	18339.8	0	16828.2	0	0	0	15958	0	4.59151e+06	5.72509e+07	3.29337e+06	4.83209e+07	1.567e+07
4-Pyridoxate	2.18609e+07	4.4517e+07	2.2185e+07	41331170	3.14585e+07	49408775	7.82592e+07	2.36657e+07	2.07209e+07	3.16606e+07	1.89431e+09	2.04084e+09	8.12053e+08	3.61192e+09	3.99746e+08	1.96555e+08	1947980000	6.08446e+07	1.23328e+09	2.04817e+08	3.83954e+07	3.27802e+07	1.5939e+07	4.003e+07	3.10398e+07	6.00492e+08	2.62936e+09	774740000	2141794375	1621030000	1.33631e+08	1.14786e+08	8.69738e+07	1.3535e+08	1.41644e+08	7.84059e+07	6.12351e+07	7.26722e+07	2.49671e+07	38031600	8.16945e+07	6.68975e+07	48365625	5.6428e+07	7.67693e+08	4.14121e+08	2.77006e+08	9.46443e+08	7.38648e+08
3-Phosphoserine	2.28596e+07	2.46889e+08	1.68668e+07	18348850	1.20043e+08	394994900	1.79442e+08	2.04035e+08	8.73947e+07	1.0733e+08	2.88551e+08	4.9623e+08	3.34082e+08	7.1634e+08	1.29801e+09	3.32649e+06	1549630000	65633.9	3.96244e+08	3.60514e+08	2.30208e+07	1.62915e+07	9.77643e+07	1.67333e+08	48601500	1.52416e+09	1.25489e+09	5.06171e+08	3.22614e+07	5.78525e+08	3.65724e+08	2.89402e+08	6.60131e+07	3.37135e+08	2.26332e+07	5.62713e+07	2.60539e+07	2.08977e+07	3.09117e+06	2.96667e+07	3.6357e+07	1.46993e+07	5.89355e+07	1.70733e+07	1.17292e+08	1.95991e+08	2.66998e+07	1.27054e+08	2.9104e+08
3-Phosphoglycerate	2.52877e+08	8.14999e+08	2.28818e+08	244073100	4.73012e+08	977496500	4.25372e+08	4.41922e+08	252282500	9.07527e+08	2.58551e+09	1.07602e+09	3.57545e+09	2.74474e+09	12038940000	574930000	3017814000	8.09551e+07	3.97419e+09	7.09579e+09	5.02539e+08	2.63741e+08	3.57451e+08	7.03167e+08	375747250	8.24683e+08	4.30848e+09	3.34618e+09	2414376875	2.65121e+09	2.3693e+09	1.05348e+09	1.05801e+09	1.68952e+09	1.1396e+09	8.53509e+08	1.66831e+09	1044880625	336912800	1.24014e+09	1.80061e+09	4.91713e+08	1.12585e+09	882010000	2.45548e+09	9.65744e+08	3.64961e+08	3.31718e+09	1.0587e+09
N-Acetylglutamine	5.41508e+07	3.88766e+08	4.05631e+07	120970700	2.39771e+08	930285500	1.74174e+08	1.80692e+08	3.52428e+07	1.63792e+08	1.06722e+09	7.87799e+08	7.98825e+08	1.03442e+09	1.23289e+09	1.3639e+08	330820400	7.50546e+09	4.02196e+08	4.50482e+08	5.53792e+08	1.10453e+09	7.55501e+07	4.19668e+08	1.77161e+08	137204250	1.08156e+09	6.46088e+08	1.46235e+08	8.02054e+08	7.41766e+07	7.8221e+07	7.72146e+08	8.34522e+07	1.71463e+09	7.23858e+08	9.93911e+08	846540000	3.39027e+08	1.08493e+09	2.04849e+09	1.61165e+09	5.84472e+08	9.73445e+08	272424600	5.23086e+08	2.74491e+08	2.27207e+08	3.37344e+08
Acetyllysine	1.43675e+07	2.46231e+07	8.4472e+06	37902545	9.75382e+06	11586220	4.43098e+07	9.01403e+06	1.06822e+07	9852600	2.62817e+08	1.22665e+08	2.05613e+08	1.61541e+08	6.20232e+08	3.2826e+08	8.73827e+07	1.41793e+08	1.14269e+09	2.80915e+08	2.35599e+07	2.74327e+07	8.07972e+06	1.93285e+07	9.05208e+06	81802200	1.41691e+08	3.48885e+08	161296625	1.98749e+08	1.21128e+08	8.73413e+07	2.22822e+07	110058000	1.52333e+07	1.48788e+07	1.87742e+07	3.99294e+07	1.66967e+07	7.28947e+06	1.76771e+07	46446500	1.22234e+07	1.14894e+07	2.64992e+08	2.05014e+08	3.29398e+08	4.29454e+08	1.59949e+08
Kynurenic acid	719629	1.89928e+06	485488	3.87462e+06	1.55511e+06	3.96986e+06	2.02607e+07	3.17513e+06	437159	1.27212e+06	4.88367e+09	4.98881e+09	3.53916e+09	5.94706e+09	3.8291e+09	5.09514e+08	2.04468e+09	1.03323e+07	8.54252e+09	2.00873e+09	5.08797e+06	2.50644e+06	613104	1.78872e+06	2500885	4.90381e+08	2.20461e+09	5.20147e+09	81139375	6.30399e+08	1.26485e+08	2.34787e+08	1.3555e+07	1.49307e+08	7.86069e+06	7.17661e+06	3.03915e+07	28988500	1.1126e+07	998288	3.27738e+07	1.45038e+07	2.48242e+06	1.26616e+06	1.48822e+09	7.77541e+08	4.7854e+08	6.66042e+08	1.48708e+09
N-Acetylglutamate	2.68014e+08	1313670000	283792000	509720000	1.28683e+09	1371627500	1380210000	7.23484e+08	1.87477e+08	8.06061e+08	5.62413e+09	1.21064e+09	6.90666e+08	6622000000	1.12265e+10	1.99036e+09	1548892000	4.97686e+09	3.49908e+09	2.45316e+08	6.82622e+08	8.98603e+08	3.91061e+08	7.72005e+08	1030511250	1.17662e+08	7.57963e+08	1.7072e+09	3193765625	685400000	3390470000	6.67412e+09	1.03535e+09	7.15999e+09	1.0023e+09	1.00138e+09	862250000	937834375	2.71465e+08	4.84284e+08	8.43666e+08	8.93749e+08	3.13341e+08	4.67696e+08	6.03525e+09	8.88776e+09	3.45621e+09	2.00112e+09	4.96543e+09
N-Acetylglutamate 2	2.23626e+06	1.16227e+07	2.25822e+06	12907490	8962400	13683280	1.41685e+07	6.92888e+06	1.05852e+06	6.35324e+06	4.31638e+08	6.63884e+08	2.06285e+09	2.40428e+08	20136760000	3.27131e+07	5.37795e+08	5.27906e+07	1.17231e+09	1.02336e+10	7.48021e+06	9.64054e+06	3.49905e+06	7433970	1.1367e+07	1.68394e+08	1.3994e+09	4.70999e+09	64489750	1.16121e+09	3.63691e+07	6.82049e+07	1.17395e+07	7.37436e+07	1.55593e+07	1.12263e+07	1.01961e+07	1.23117e+07	2.59386e+06	4.35012e+06	8846850	1.34636e+07	3.75638e+06	2.52382e+06	1.09913e+08	6.61542e+07	2.92824e+07	2.73437e+08	1.12679e+09
homocitrulline	9.66477e+06	3.30293e+07	1.32872e+07	6347705	1.10151e+07	17879975	4.27439e+06	5.81466e+06	6.85467e+06	2.00953e+07	2.6654e+07	2.56892e+07	2.74658e+07	5.37925e+07	195398000	17210200	6141890	4.93597e+07	4.38911e+08	1.22094e+07	1.22057e+07	7.61118e+06	6.68457e+06	2.36592e+07	6.88789e+06	6.18382e+06	1.48406e+07	5.35771e+07	4.72678e+07	3.56634e+07	2.85761e+07	2.3438e+07	1.19499e+07	2.11737e+07	7.61637e+06	2.49422e+07	3.98108e+07	1.64194e+07	9.29507e+06	9.96227e+06	3.86245e+07	7.40156e+06	3.88145e+06	4.1264e+07	6.77137e+07	7.50296e+07	3.39505e+07	7.89411e+07	6.89021e+07
Citrate/isocitrate	9.33903e+10	2.57063e+11	6.62145e+10	94449000000	1.80814e+11	261482600000	2.16952e+11	1.19237e+11	46972000000	149391500000	2.32901e+10	2.0204e+10	1.75391e+10	1.82407e+10	2.27228e+10	2.64017e+09	8.58755e+09	5.69268e+08	1.63218e+10	6.2313e+09	1.77873e+11	1.81359e+11	9.24564e+10	2.03193e+11	1.28779e+11	18036500000	1.11735e+10	1.7873e+10	6743106250	7.5482e+09	4.13651e+10	30352500000	1.02992e+11	3.59866e+10	6.98629e+10	1.77696e+11	3.77437e+11	162854062500	1.03705e+11	5.92106e+10	9.80493e+10	1.41911e+11	4.37108e+10	8.82288e+09	3.80755e+10	3.13682e+10	1.79787e+10	2.84922e+10	5.66022e+10
2-Dehydro-D-gluconate	8.27785e+07	1.95024e+08	6.12021e+07	165169250	2.39863e+08	182614550	2.31957e+08	1.4234e+08	4.26278e+07	1.83432e+08	1.50366e+09	1.75165e+09	1.08315e+09	1.4062e+09	1429552000	7.06993e+07	1348916000	2.76099e+08	1.73862e+09	7.07867e+08	2.80506e+08	1.86447e+08	69609750	2.76343e+08	111000000	6.12628e+08	5.70053e+08	1.47298e+09	2.88107e+08	5.58093e+08	244310000	1.78615e+08	3.02138e+08	1.93335e+08	3.77911e+08	3.53788e+08	8.68401e+08	353873250	145423800	8.16798e+07	1.91175e+08	9.56145e+07	8.274e+07	4.57915e+07	5.46504e+08	2.09142e+08	5.42446e+08	8.82859e+08	5.38823e+08
D-Gluconate	6.5132e+08	1.33014e+09	4.11379e+08	1163728500	1.18504e+09	1221812000	1.67378e+09	8.00118e+08	2.92194e+08	8.88452e+08	2.31881e+09	3.19795e+09	2.95142e+09	6513500000	3.77308e+09	6.32843e+08	4.54317e+09	1.01772e+09	3.67544e+09	2.44873e+09	1.46413e+09	1153680000	555690000	1.33219e+09	8.48603e+08	1889997500	5.02144e+09	3.74222e+09	1902951875	3.43596e+09	1.16142e+09	5.40863e+08	3.4593e+09	7.57611e+08	2.48887e+09	1.68746e+09	2.71766e+09	3067866875	6.88513e+08	1.53936e+09	2.85046e+09	2.33054e+09	1.21623e+09	8.20284e+08	2.15209e+09	3.01744e+09	2.96199e+09	2.60437e+09	1.06814e+09
D-Erythrose 4-phosphate	1.97631e+08	6.10302e+08	1.26923e+08	544897500	510183000	827302500	9.27071e+08	1.7818e+08	1.09043e+08	1.4362e+08	1.6081e+06	1.39508e+06	1.53399e+06	522295	3.87994e+06	1.9119e+06	660990	1.68577e+07	9.31477e+06	3.38833e+06	1.36575e+08	1.76054e+08	1.72792e+08	2.75509e+08	9.01252e+08	5.51152e+06	1.11506e+06	970788	3.93722e+06	1.61474e+06	3.80239e+06	755222	1.08919e+08	4.21453e+06	8.02543e+07	5.05846e+08	1.05854e+09	637651875	186187400	6.63968e+07	5.82854e+08	1.27338e+09	278613250	4.1953e+07	1.25956e+07	9.82274e+06	594929	1.39847e+06	2.70991e+06
Tryptophan	2.85676e+09	7.95359e+09	2.08514e+09	6290275000	2.74902e+09	7871605000	5.38336e+09	6.82889e+09	1.04117e+09	7.42744e+09	3.73193e+08	5.91084e+08	7.96442e+08	1.98546e+09	8.36379e+09	1382655000	1.17316e+09	1.1079e+10	5.16301e+09	3.79993e+08	5.56021e+09	1.05629e+10	1.97281e+09	4.27751e+09	4000890000	903575000	8.37973e+08	2.41837e+09	191999125	6.35699e+08	849980000	1.17649e+09	5.15576e+09	5.36836e+08	1.3559e+10	7.04567e+09	1.02395e+10	7071937500	3585392000	4.09734e+09	9.29244e+09	1.04066e+10	2986062500	4.40098e+09	2.01033e+09	1162125000	1.54709e+09	2.22781e+09	3.45633e+09
Xanthurenic acid	8.49588e+07	3.08895e+07	6.16489e+07	853834000	4.21793e+07	1539218500	8.78524e+09	2.63334e+08	5.45535e+07	290220000	2.12659e+08	1.44155e+08	91127000	1.80045e+08	4.88431e+06	5.80338e+07	6.29322e+07	2.40136e+06	3.87884e+07	7.77037e+06	1.30435e+08	1.84519e+08	3.55767e+07	7.6186e+07	9.6578e+07	275540250	6.60826e+07	1.45605e+07	2.28901e+07	5.32309e+07	4.61802e+08	3.57837e+08	2.21974e+08	6.79628e+07	4.0481e+08	1.25598e+08	4.01203e+09	2.85903e+08	450445400	1.06257e+08	3.71153e+08	8.7536e+08	3.56901e+07	3.65734e+07	4.55761e+08	1.70581e+09	5.62527e+08	3.81089e+08	1.93628e+08
Kynurenine	85258.9	125494	189700	396150	97960.2	256836	16471800	378147	108137	818893	506376	873293	1.63542e+06	527579	470050	4.8094e+06	1.01366e+06	148427	2.17518e+06	893186	9.50762e+06	6.32196e+06	265175	1.95527e+06	5.69044e+06	473708	1.40072e+06	281540	329871	2.11854e+06	8.74373e+06	2.22956e+07	9.35807e+06	1.09205e+07	5.4139e+07	1.64944e+07	1.38804e+06	2.90885e+07	119951	6.64988e+06	2.11358e+07	1.15582e+07	3.92594e+06	4.94957e+06	7.43373e+06	5.04035e+06	3.12378e+06	3.78743e+06	1.6632e+07
D-Glucarate	9.63292e+09	1.56815e+10	2.95577e+09	14167625000	2.86985e+10	13060815000	1.59611e+10	6.07573e+09	6.15328e+09	9.44784e+09	1.41697e+10	6.13638e+09	2.397e+10	1.10401e+10	31070260000	1.23981e+08	7.50943e+09	1.3021e+10	1.45255e+09	1.56942e+10	8.97906e+09	1.16936e+10	9.84539e+09	1.15197e+10	6620562500	1232007500	1.77496e+10	2.1986e+10	725661875	8.80327e+09	1.61902e+10	5.53393e+09	1.2766e+10	12352600000	1.61693e+10	2.15626e+10	2.5527e+10	19497268750	12425780000	8.95214e+09	2.28725e+10	1.6231e+10	12814725000	4.10636e+09	3.70723e+08	1.30217e+08	10073300000	20267600000	7.68309e+09
Pantothenate	4.72371e+09	1.16194e+10	3.947e+09	8672430000	7.35887e+09	9553655000	1.58565e+10	6.36214e+09	2.95979e+09	8.74431e+09	1.45546e+10	1.22721e+10	1.8828e+10	1.09526e+09	9.64223e+09	4.90888e+09	1.22205e+10	5.23727e+09	1.84298e+10	1.80911e+10	10313800000	8.47143e+09	4.75979e+09	9198300000	7.69397e+09	1932425000	1.48824e+10	1.67237e+10	4.8684e+08	5103950000	1.00036e+10	4.39063e+09	1.15344e+10	6.46851e+09	8.21931e+09	1.33302e+10	1.63754e+10	12265200000	4.47144e+09	7.79674e+09	1.09911e+10	1.4794e+10	6.97169e+09	5.1822e+09	21522920000	1.1841e+10	6.78086e+09	1.18741e+10	7.2876e+09
N-Acetylglucosamine	1.81022e+06	3.47738e+06	1.41706e+06	6159380	5338980	2.05218e+06	3.03696e+06	4.03189e+06	1.41569e+06	2.08946e+06	5.18822e+06	8.97914e+06	1.11753e+07	2.58033e+07	1.00671e+07	1.47726e+07	12908260	485004	3.15835e+07	9.52595e+06	3498170	3.91564e+06	1.34736e+06	6.58294e+06	1.44102e+06	7.84282e+06	8.96588e+06	1.8531e+07	1.13606e+07	1.25644e+07	9.01973e+06	1.12309e+07	2.3699e+06	1.61471e+07	1.67735e+06	3.2746e+06	7.09386e+06	3580280	822258	14680450	2.73891e+07	3.91496e+07	1.41974e+07	1.38006e+07	14234800	1.35857e+07	1.41096e+07	2.28311e+07	1.93978e+07
deoxycytidine	197876	160942	33864.7	954639	168883	286560	818941	65222.4	53412.8	154553	1.67997e+07	5.60949e+06	4.92521e+06	5.92495e+06	2.49093e+08	6.36386e+06	6.76191e+06	7.44672e+08	3.75566e+07	7.11668e+06	326087	84757	0	301727	4.08695e+06	5.64083e+06	9136600	2.50763e+07	3.74763e+06	3.28252e+06	1.30143e+06	982090	1.51978e+08	175602	1.4358e+08	1.55166e+07	194247	4.17184e+07	353456	4.8898e+07	4.74342e+07	4.33238e+07	39012400	3.72649e+07	5.1538e+07	7.18867e+07	2.83601e+07	1.44031e+06	1.14979e+06
Deoxyuridine	7638.36	13241.8	0	0	17770.8	16168.2	167941	0	0	0	1.35316e+06	909729	532742	2.86946e+06	6.36927e+06	2.9693e+06	568704	102605	7.90435e+06	893848	11460.9	0	0	42927.8	15039.8	130482	390081	2.28281e+06	1.96468e+06	132414	1.04946e+07	2.91466e+06	0	7.90459e+06	12799.8	19772.3	39962.6	14789.7	0	12560.1	0	127727	8030.37	0	22315240	1.34551e+07	1.38516e+07	9671400	6.37416e+06
Cystine	1.89965e+06	60587.7	3.44013e+06	6031290	1.17582e+06	25662.6	1.04577e+06	1.77826e+06	1.38693e+06	3.0671e+06	0	197985	84028	5.63293e+06	871685	486610	8050860	0	983258	343763	1.59693e+06	268670	475750	910606	109215	1.31159e+06	3.14403e+06	1.16458e+07	1.51526e+06	1.5441e+06	1.78226e+07	2.35287e+06	0	2.88484e+07	0	1.78097e+06	163998	278805	338807	2.78277e+06	1.62792e+06	2.04845e+06	6327025	9.57452e+06	2.06392e+06	4.82129e+07	3.79681e+07	2.63263e+07	5.00773e+06
Uridine	707865	2.27929e+06	995733	1.48832e+06	1.56433e+06	2299824	3.59009e+06	1.26034e+06	550660	1.62313e+06	1.73839e+08	2.5901e+07	4.00995e+08	2.62681e+07	6.87259e+08	1.1292e+09	8.96075e+06	1.5035e+08	4.25112e+08	4.68452e+08	2.40205e+06	1.31067e+06	910033	2.23163e+06	1.33702e+06	3.82974e+06	5.00045e+07	8.39352e+07	3.17333e+07	4.58855e+07	5.85492e+07	1.25149e+08	1.98749e+07	7.99744e+07	1.10526e+07	4.41918e+06	4.01943e+06	5043865	1.71338e+06	1.02435e+07	1.56864e+07	1.24399e+07	1.39036e+07	1.38363e+07	9.81889e+08	4.17448e+08	728360000	1.67441e+08	6.4312e+07
Biotin	1.07092e+07	1.39435e+07	1.35704e+07	26536310	7395480	6415715	2.68051e+07	1.3056e+07	7.38518e+06	1.64561e+07	6.07021e+06	7.27478e+06	7.37048e+06	1.38452e+06	1.1667e+07	8.36984e+06	3.71477e+06	1.06918e+07	1.9463e+07	3.92133e+06	1.27527e+07	1.30619e+07	6.42829e+06	1.95457e+07	1.21645e+07	6.18738e+06	6.78458e+06	1.21191e+07	9648875	6.0252e+06	1.33993e+07	2.76743e+06	1.29858e+07	3.12211e+06	1.68783e+07	1.96639e+07	9.33826e+06	2.2613e+07	3307710	1.87264e+07	1.60995e+07	3.42526e+07	1.04518e+07	8.30271e+06	1.25091e+07	1.90345e+07	4.44541e+06	3.77573e+06	3.093e+06
Deoxyinosine	0	0	0	0	0	0	27304.8	0	6223.13	0	2.42184e+07	8.58786e+06	1.01477e+07	9.75815e+06	9.78179e+06	4.76646e+06	230780	487482	3.95164e+07	3.02758e+06	9323.28	11620.9	0	0	23486.3	28136.8	1.48748e+06	1.73434e+07	39269.3	287004	916505	809783	10852.3	1.16923e+06	0	42158.1	0	16425.5	0	8463.18	14943.5	0	11497.8	0	11063780	4.92009e+06	6.80604e+06	2.71541e+07	7.96006e+06
Glucosamine phosphate	8.12918e+06	1.10393e+07	8.68253e+06	8995435	8.75872e+06	4.8839e+06	4.35845e+06	7643600	5.49215e+06	8.57098e+06	7.97461e+06	3.59206e+06	1.96491e+06	5.65048e+06	2.56014e+07	2.15088e+06	8.15869e+06	3.07869e+06	1.14353e+07	3.89248e+06	6.9106e+06	14743400	3.54874e+06	1.34308e+07	6.01534e+06	3.7701e+06	5.16572e+06	2.76431e+07	1.98195e+07	2.65092e+06	1.21289e+07	2.12378e+07	16985200	1.44212e+07	2.15881e+07	1.20067e+07	2.21746e+07	1.50911e+07	9.98839e+06	1.2891e+07	1.90801e+07	9.45444e+06	1.32504e+07	1.86643e+07	2.88185e+07	2.73663e+07	9.91868e+06	1.25881e+07	1.6577e+07
Glucosamine phosphate 2	91073.1	196415	179920	213401	354507	160649	33403.8	191777	99948.2	726642	1.18101e+07	2.15487e+06	3.50519e+06	6.82221e+06	1.94932e+07	1.13363e+06	1.68322e+06	76060.7	2.37505e+07	1.12317e+06	56499.1	776212	80436.1	738854	216692	2250905	2.08121e+06	1.0453e+07	9.16566e+06	2.20236e+06	2.01445e+06	1.02618e+06	341839	1.82511e+06	544578	474778	880659	451109	41772.9	948431	637038	396006	556052	876330	2.14173e+07	1.46904e+07	2.13182e+07	6.75668e+06	3.45749e+06
Glucose phosphate	2.17229e+09	1.53971e+09	2.35593e+09	2499920500	3860890000	1056207000	1.27666e+09	2.08221e+09	2.17351e+09	2.77605e+09	1.32435e+08	6.9486e+07	1.43445e+08	7.45436e+07	2.56728e+08	1.21541e+07	81246800	1.21495e+08	3.15143e+08	9.71507e+07	3275910000	2.46305e+09	1.90299e+09	4.56854e+09	1096450000	9.47076e+07	1.15069e+08	5.84219e+07	88402125	6.74962e+07	1.31371e+08	5.20502e+07	1.85515e+09	6.59184e+07	2.41838e+09	2.4823e+09	7.81985e+09	3642169375	4.32418e+09	1.79345e+09	2.32274e+09	1.59092e+09	1.94907e+09	1.15599e+09	2.29897e+08	9.94524e+07	1.13311e+08	8.16432e+07	1.75104e+08
Adenosine	4.84903e+06	1.00752e+06	5656500	2944079	8.97897e+06	834693	1.9426e+06	5.36788e+06	4.24946e+06	7.88411e+06	1.15169e+07	3.45828e+06	3.34247e+07	4.25401e+07	7.62741e+06	4.89459e+06	12429840	0	5.57255e+06	2.11394e+07	1.90752e+06	2.74638e+06	1.77619e+06	5.57618e+06	1216030	3.70988e+06	1.16198e+07	4.19578e+06	2722345	1.07042e+07	1.5186e+06	4.05752e+06	284525	3.03593e+06	1.1717e+06	3.49774e+06	5.39877e+06	1.85455e+06	8.75033e+06	758571	2.0156e+06	2.93906e+06	1.36939e+06	3.46892e+06	9.60291e+06	7.96229e+06	8.18419e+06	4.26855e+06	1.05009e+07
Inosine	1.51097e+08	6.81762e+07	1.01942e+08	226185300	1.77814e+08	75280150	1.01425e+08	134180000	6.58691e+07	1.87499e+08	4.28165e+07	1.56617e+07	2.43433e+08	1.93508e+08	1.15578e+08	2.19247e+08	8.21451e+07	5.41287e+06	5.21798e+07	1.51786e+08	2.42923e+08	1.31701e+08	5.97698e+07	171999000	36684325	2.68675e+06	1.59046e+08	1.99652e+07	5.1082e+07	7.48604e+07	1.12118e+09	2.02383e+08	8.06977e+07	5.23039e+08	1.34047e+08	1.41972e+08	5.77063e+08	3.70745e+08	2.61018e+08	1.16749e+09	1.96401e+09	1.70415e+09	637517500	5.41555e+08	146247400	4.36083e+08	5.57645e+07	3.02248e+08	1.72006e+08
6-Phospho-D-gluconate	2.36146e+07	2.02507e+07	38308000	24385350	2.37749e+07	24095460	1.66827e+07	2.06381e+07	1.44139e+07	4.76463e+07	1.03148e+08	4.41803e+07	1.0403e+08	11373450	244838800	8.60614e+06	2.43781e+07	973370	2.63461e+08	7.56281e+07	7.09796e+07	1.44407e+07	1.4879e+07	8.08884e+07	2.5177e+07	3.3437e+07	6.58742e+07	8.13546e+07	79781125	8.20729e+07	9.79999e+07	4.59119e+07	3.57687e+07	4.00279e+07	3.79137e+07	1.12448e+08	5.72807e+08	2.13348e+08	3.47347e+08	2.49954e+07	9.16013e+07	3.02326e+07	1.86218e+07	8.53528e+06	161717400	3.65096e+07	2.33276e+07	9.92123e+07	4.80501e+07
Guanosine	44487200	5.02463e+07	4.50737e+07	75333900	8.33291e+07	136960450	1.23027e+08	3.00756e+07	5.01296e+07	6.58893e+07	5.24888e+07	2.17782e+07	2.38858e+08	2.55324e+08	7.72337e+07	9.91213e+06	4.3707e+07	8.95941e+06	7.73938e+06	6.82895e+07	1.80562e+07	4.23238e+07	4.5187e+07	7.97646e+07	7.42805e+07	2.07123e+07	6.30973e+07	2.46525e+07	1.30462e+07	8.60047e+07	1.74636e+08	6.80744e+07	5.73847e+07	9.01253e+07	4.50751e+07	2.13278e+07	1.65519e+08	95063875	4.0037e+07	9.80644e+07	1.1789e+08	1.87474e+08	86580125	3.20504e+07	1.00996e+08	1.70515e+08	2.99584e+07	1.70829e+08	7.53879e+07
Xanthosine	715535	1.54463e+06	385196	1.42546e+06	4.8347e+06	1.16046e+06	13213950	1.40077e+06	125124	859378	5.34407e+07	4.36962e+06	1.02497e+07	1.35184e+07	97929800	3.56522e+07	3.08264e+06	1.84345e+07	2.17547e+07	1.09233e+07	2.05247e+06	687631	289640	1.15087e+06	708341	1.28804e+06	2.51188e+06	5.47695e+07	6.82261e+06	2.84585e+06	5.80396e+07	5.8345e+07	1.31945e+08	7.59645e+07	7.34246e+07	3.78311e+06	1.70046e+06	3.36983e+07	130225	4.39269e+08	5.79686e+08	5.70168e+08	4.03707e+08	2.62874e+08	1.02596e+08	2.60278e+07	9.35454e+06	1.15018e+08	6.89073e+07
Ophthalmate	9641300	2.40414e+07	6.31532e+06	6669835	1.07263e+07	9644300	2.34039e+07	8.53832e+06	3.0429e+06	1.31207e+07	1.65077e+08	9.47754e+07	108361000	1.04226e+08	8.52813e+07	4.85777e+07	2.82908e+07	5.50309e+06	4.60391e+07	3.25733e+07	2.87472e+07	4.22884e+07	9.87207e+06	3.59314e+07	5.58988e+06	1.3009e+07	7.21005e+07	33615600	1.20719e+07	6.26812e+07	7.06212e+07	3.71163e+07	2.33615e+07	1.10015e+08	24270200	2.64339e+07	3.94134e+07	1.27146e+07	1.01451e+07	7.19638e+06	2.47924e+07	1.97194e+07	4.08952e+06	292838	2.5068e+08	7.12444e+07	3.81538e+07	8.46911e+07	72719500
Sedoheptulose 1/7-phosphate	1.03491e+08	5.61553e+07	1.17422e+08	144910150	1.3099e+08	45297860	6.47519e+07	7.95221e+07	9.04598e+07	1.23648e+08	1.83767e+07	2.35535e+07	2.84692e+07	4.76862e+07	2.29926e+07	6.59465e+06	3.55483e+07	1.01716e+06	5.31104e+07	1.42745e+07	209358000	1.01804e+08	5.26361e+07	2.2038e+08	5.27395e+07	40482850	3.21358e+07	7.02919e+06	3.73862e+07	2.43082e+07	1.13395e+08	5.06198e+07	2.90483e+08	6.72188e+07	1.99855e+08	2.49435e+08	3.5055e+08	290853375	293652200	1.48733e+08	2.47074e+08	1.49521e+08	139759750	8.18862e+07	1.02737e+08	1.30674e+08	5.44974e+07	6.06394e+07	1.0262e+08
S-Methyl-5--thioadenosine	0	21837.6	0	24659.2	0	0	0	0	0	0	1.46622e+06	1.93011e+06	237400	3.7688e+06	453104	0	1718082	0	281445	373848	0	0	0	57159.8	39997.8	7.9716e+06	4.23676e+06	2.41139e+06	1.53878e+06	4.03545e+06	0	0	0	46321.3	0	0	0	0	0	0	0	0	0	0	1.15448e+06	1.21419e+06	32950.1	123205	136192
7-Methylguanosine	0	0	0	0	0	0	0	0	0	0	2.55349e+07	6.63508e+06	601359	1.94149e+07	5520630	0	28408.7	0	2762390	0	0	0	0	0	0	4.48231e+06	5.43601e+06	1.27106e+07	772394	88861.2	3.24391e+07	1.35176e+06	0	3.94849e+07	0	0	0	16302	0	0	0	0	12155.6	0	1.26984e+06	1.02251e+08	1.13549e+06	7.74673e+07	2.32315e+07
N-Acetylglucosamine 1/6-phosphate	1.29976e+07	3.57118e+08	2.07261e+06	112130400	1.16072e+08	346067900	1.49657e+08	1.16996e+08	3.27949e+06	8.34279e+07	1.51502e+07	6.5338e+06	9.6854e+06	4.45879e+07	6.66491e+07	1.40333e+06	9.10105e+06	2.79878e+08	16438400	6.19275e+06	2.31428e+08	1.34364e+08	5.93332e+07	1.28323e+08	1.78781e+08	1142655	8.68678e+06	5.81408e+07	1.33464e+07	8.57106e+06	2.66069e+08	7.93572e+07	3.64952e+08	9.34137e+07	3.92752e+08	3.56253e+08	5.00505e+08	5.1814e+08	3.0185e+06	2.02137e+08	4.67654e+08	5.72155e+08	2.94775e+08	1.69385e+07	1.59861e+07	5.36344e+06	4.22151e+06	3.70291e+07	2.77509e+06
dCMP	4.08393e+06	2.44839e+06	2.84848e+06	15464960	7.43144e+06	1942640	2.60998e+06	4.55496e+06	2.44185e+06	5.26406e+06	1.30087e+06	2.44122e+06	2.93754e+06	12390650	7.35779e+06	80017	8.11201e+06	6.74758e+06	1.64821e+07	983113	1.00907e+07	4.67243e+06	3.22173e+06	1.44621e+07	2.95083e+06	293640	3.16375e+06	1.28823e+06	2.85809e+06	2.43907e+06	2.22414e+06	9.76187e+06	3.30064e+06	957907	3.59845e+06	1.10255e+07	1.9921e+07	9745600	5.73011e+06	1.84669e+06	4.15729e+06	4.52735e+06	3.15302e+06	2.80314e+06	3.31185e+07	1.99943e+07	9.03384e+06	1.14797e+07	8.71079e+06
Glutathione	6.4353e+08	2.17886e+09	345616000	1815212500	2.93786e+09	2295581000	4.06748e+09	5.72279e+08	2.43224e+08	1.60549e+09	4.2576e+08	7.64026e+08	2.66768e+08	1.20288e+08	5.96541e+07	9055750	3.06403e+08	1.30979e+07	7.53821e+07	7.98384e+07	4.06975e+08	1.23488e+09	1.0959e+09	1.6732e+09	2.28316e+09	4.78036e+08	9.18143e+07	2.7489e+07	4.08974e+06	1.49268e+08	5.51026e+07	3.70486e+07	5.24821e+08	4.31159e+07	2.84885e+08	3.03345e+08	6.00679e+06	2.08611e+08	19606560	8.15679e+08	2.11096e+08	2.48631e+09	3.45651e+08	8.96488e+08	154989000	1.70485e+08	2.72061e+08	2.22447e+08	1.80586e+08
dUMP	983411	2.61142e+06	1.07847e+06	1620527	3.0259e+06	1.54658e+06	3.80019e+06	604852	391050	611211	63430.6	93292.2	98623.8	315949	2344644	0	94580.1	0	148190	44906.5	69164.2	1.06585e+06	1.26676e+06	964008	1.52924e+06	0	170731	27097.5	53662.7	9690.86	389227	952450	335665	82953.7	438736	562397	374699	443328	179989	8963.33	0	44165	0	0	1.90764e+06	707979	175613	236557	86129.4
dTMP	7.74088e+06	5.82504e+06	4.71651e+06	39418770	1.67979e+07	1.71911e+06	5.37057e+06	1.01255e+07	3.57954e+06	1.07213e+07	7.83077e+06	2.91174e+07	1.56012e+07	5.96954e+07	2.5998e+07	423175	3.12213e+07	1.88283e+07	2.62478e+07	4.54875e+06	2.35099e+07	7.83724e+06	5.02836e+06	2.22843e+07	1.42571e+06	6.75625e+06	1.41632e+07	3.74181e+06	2.61103e+07	2.15758e+07	3.02401e+06	2.09682e+07	1.90074e+06	1.19656e+06	5.76399e+06	1.83604e+07	5.67787e+07	1.40784e+07	10548400	351674	1.7397e+06	226339	140194	182827	62226580	3.93915e+07	1.62087e+07	1.60211e+07	2.66479e+07
dTMP 2	53508.3	19648.3	49518.1	657257	113057	0	22680.2	31957.1	8330.63	75382.1	488401	3.6935e+06	3.42811e+06	6.68468e+06	2.71853e+07	16736.7	4.73166e+06	533223	1.44898e+07	1.60958e+06	88335	18356.4	39805.8	108991	0	76861	855115	7.78949e+06	494338	1.32153e+06	8.69205e+06	1.84079e+07	0	5.61931e+06	14673.6	71609.4	1.17171e+06	113250	167523	0	0	0	0	13440.7	5.15543e+07	1.24093e+07	4.63815e+06	3.04305e+07	4.5982e+07
CMP	1.62313e+08	1.74307e+08	1.17724e+08	352305050	4.64977e+08	142704200	2.10118e+08	320071000	9.47577e+07	2.28738e+08	5.11804e+07	1.01915e+08	8.59634e+07	2.74661e+08	4.55987e+07	3.08923e+06	1.93984e+08	460828	1.05914e+08	8.91729e+06	2.50361e+08	3.58563e+08	1.81723e+08	511075000	1.5382e+08	7.11018e+07	66366000	1.57608e+07	67681750	76574000	1.06806e+07	4.54991e+07	4.12368e+07	5.53621e+06	3.1653e+08	5.37508e+08	1.00695e+09	412389250	280645600	56006500	8.47051e+07	3.34445e+07	2.3238e+07	2.99069e+07	165736000	8.47764e+07	5.14557e+07	7.19304e+07	1.40336e+08
UMP	7.97032e+08	2.43449e+09	7.36374e+08	1613474000	2413600000	2154888000	3236095000	1.74909e+09	6.41904e+08	2.04452e+09	4.92867e+08	9.20209e+08	748325000	1.66106e+09	5.1793e+08	4.85075e+06	1.14923e+09	1.12924e+07	7.98257e+08	1.35721e+08	1.78648e+09	2.57888e+09	1.3701e+09	2.94079e+09	1.87279e+09	6.87223e+08	6.85039e+08	1.81708e+08	2.0117e+08	727285000	7.55915e+07	259811000	2.83402e+08	3.16615e+07	8.37631e+08	2.80062e+09	3.89561e+09	1549400000	1068906000	3.18098e+08	5.97141e+08	3.71668e+08	1.19194e+08	1.64786e+08	9.78147e+08	4.99883e+08	272834000	6.26283e+08	9.65367e+08
dAMP	6.36981e+06	2258940	4958400	19215365	14879900	1402581	1.06474e+06	8.64924e+06	4.44827e+06	1.24817e+07	401304	1.42464e+06	4.35632e+06	8.33694e+06	5887696	225460	1.0462e+07	1.46417e+07	1.93784e+07	3.77755e+06	1.26374e+07	8.52557e+06	7.17257e+06	3.42567e+07	2.07465e+06	388690	4.83501e+06	1.28131e+06	3617785	4.31166e+06	9.07266e+06	11260300	457413	5.77521e+06	2.10223e+06	8.26673e+06	7.73362e+07	1.57143e+07	10312940	500601	778121	2.07926e+06	52640.8	289388	40304000	4.45522e+07	1.69423e+07	1.76693e+07	1.39403e+07
AICAR	2.75561e+07	1.42167e+08	3.39328e+06	19838475	5.38178e+06	3.24343e+06	44815400	2.4918e+07	436270	5.96592e+06	881910	2.55304e+06	1.59805e+06	479166	996541	0	44819.5	0	346503	139564	9.75627e+06	1.16815e+08	7.38379e+06	3.95137e+06	3.6021e+06	0	170373	74425.2	51400.5	855080	2.0492e+06	6.01571e+06	8971000	1.43879e+06	6.66164e+06	1.31693e+07	4.25517e+06	8646200	4.22004e+06	2.30757e+06	6.94231e+06	3.32572e+07	2.20331e+06	4.41291e+06	1.57129e+06	3.03616e+06	77530.8	8.70783e+06	4.34011e+06
Fructose 1_6-bisphosphate	1.50852e+08	4.36048e+08	1.08127e+08	179678450	1.72987e+08	259003950	275294500	1.49223e+08	1.10871e+08	2.67868e+08	1.97572e+08	2.20908e+08	1.85358e+08	6.04581e+07	4.54575e+08	7.16723e+07	4.83635e+07	1.8067e+06	1019180000	1.94393e+08	1.97345e+08	1.47903e+08	1.68802e+08	3.12187e+08	1.1562e+08	52671875	1.25607e+08	1.49286e+08	64000000	3.6387e+08	1.49065e+08	4.04795e+07	1.54329e+08	9.39356e+07	1.02737e+08	2.60758e+08	7.58959e+08	302063625	2.01709e+08	4.39329e+07	7.87781e+07	8.41679e+07	55794000	4.19127e+07	1.29702e+08	3.77928e+06	2.45229e+07	4.57322e+07	8.21111e+07
Trehalose/Sucrose	1.29272e+08	1.62612e+08	1.38833e+08	85666850	2.18136e+08	186161150	2.04514e+08	1.13466e+08	1.05641e+08	2.39146e+08	4.42245e+07	9.80368e+07	7.44494e+07	1.46479e+08	2.57076e+07	4.0708e+06	1.87854e+08	1.69514e+06	4.87235e+07	3.73343e+07	1.3456e+08	1.27311e+08	1.25025e+08	2.38384e+08	1.90826e+08	2.75468e+08	1.02211e+08	2.95119e+07	3.01277e+07	9.87661e+07	1.00145e+08	6.74331e+07	9.88429e+07	111352000	4.72886e+07	1.64944e+08	2.67047e+08	2.12823e+08	1.6117e+08	1.47907e+08	2.80492e+08	1.57281e+08	140739875	1.3272e+08	38149680	7.47313e+07	2.99222e+07	3.91584e+07	8.07071e+07
AMP/dGMP	9.77544e+09	7.06838e+09	9.46365e+09	12996830000	2.2312e+10	8099295000	6.82234e+09	1.5466e+10	7.44587e+09	1.54492e+10	1.64868e+09	2.73509e+09	3.49823e+09	8.37707e+09	1450334000	44202950	7.76445e+09	6.09024e+07	2372020000	6.12168e+08	1.49161e+10	1.60064e+10	1.06639e+10	2.03361e+10	7.59903e+09	4.66871e+09	4.06389e+09	8.43005e+08	613478375	4.18467e+09	5.45018e+08	1.22834e+09	1.60538e+09	2.60111e+08	8591750000	1.73039e+10	3.12406e+10	15034756250	1.27824e+10	5.72374e+09	7.78577e+09	9.64792e+09	3.56431e+09	4.51657e+09	4.1049e+09	2.37186e+09	1.29501e+09	3.07279e+09	4.04245e+09
IMP	175411000	1.47414e+08	1.24854e+08	735600000	2.81522e+08	188452400	2.12457e+08	2.82508e+08	1.24845e+08	1.5603e+08	1.25053e+07	1.24657e+07	1.46576e+07	9.98266e+07	2.7587e+07	150725	7.33907e+07	1.10216e+06	5.19281e+07	5.78903e+06	2.10846e+09	5.04804e+08	1.80384e+08	2.08452e+09	406839625	5.12801e+06	7.06828e+07	8.63504e+06	1.33812e+06	1.82478e+07	1.92652e+07	1.83578e+07	2.11028e+09	7.61288e+06	9.84779e+08	2.16405e+09	4.15649e+08	2381385625	143157000	2.52308e+09	4.56158e+09	4.83915e+09	1.85955e+09	1.01013e+09	62506300	7.16089e+07	4.02518e+07	1.2942e+08	69581050
GMP	6.1312e+08	3.91359e+08	5.13717e+08	1160493500	1.31159e+09	477438350	3.98527e+08	9.96956e+08	4.1687e+08	9.96868e+08	4.85412e+08	1.11009e+09	1.44956e+09	3.85874e+09	578429200	1.62746e+06	2303304000	3.75696e+06	6.3191e+08	1.07233e+08	1.49754e+09	9.68621e+08	5.66496e+08	1.54965e+09	4.95408e+08	6.96043e+08	1.44555e+09	1.9886e+08	6.52772e+07	1.75165e+09	7.17976e+07	2.57333e+08	3.86123e+08	4.77917e+07	1.55747e+09	1.96974e+09	2603770000	2052934375	7.00281e+08	6.80913e+08	1.16718e+09	1.04073e+09	5.28966e+08	3.92772e+08	1.01269e+09	5.00134e+08	1.97812e+08	1104660000	1.08988e+09
Xanthosine 5--phosphate	4.12222e+06	4.79221e+06	2.68476e+06	13792275	5.17963e+06	3161179	9.27064e+06	5889600	1.58182e+06	5423780	5.64898e+06	2.68551e+06	1.12105e+07	1.9755e+06	32820200	531216	2.34524e+06	0	3.66645e+07	1.68121e+07	3.21085e+07	5.23768e+06	3.27979e+06	2.51872e+07	5.5699e+06	611317	7.9483e+06	7.81526e+06	5.69376e+06	2.74558e+06	14720500	2.54655e+07	1.14551e+08	7710400	1.51759e+07	3.52537e+07	9.36618e+06	4.24495e+07	3.5907e+06	6.25128e+07	1.58071e+08	3.36907e+08	1.17264e+08	5.77484e+07	15230500	1.41724e+07	4.71172e+06	3.61431e+07	8.72296e+06
Xanthosine 5--phosphate 2	252834	464198	0	348002	259357	716659	420954	139050	26879.4	308280	1.85648e+07	5.65373e+06	1.18392e+07	3.38795e+06	2.55566e+08	551848	10954080	43691.9	1.06248e+08	4.19473e+07	336051	551210	182185	896251	71967.5	42891.5	5.12088e+07	1.83525e+07	1.75296e+06	3.98932e+07	447448	1.86145e+06	6.87644e+06	196421	7.31706e+06	997545	2.48873e+06	2.8489e+06	219765	3.29947e+06	3.75406e+06	6.87296e+06	3.2189e+06	2.17146e+06	7.24983e+07	1.2848e+06	3.97334e+06	984459	130724
Sedoheptoluse bisphosphate	4.37924e+06	5.15031e+06	8.10909e+06	4705252	4.4683e+06	3763150	2.26153e+06	6.64985e+06	9.43543e+06	1.52818e+07	1.49967e+07	844853	12568700	1.23383e+06	5.0247e+07	3.18752e+06	1.26998e+06	0	5.67594e+07	1.31091e+07	5.78545e+06	2.74611e+06	8.43315e+06	1.76608e+07	1.46525e+06	1.05995e+06	8.29755e+06	1.22675e+07	1.08913e+06	2.93471e+06	3.49299e+06	646941	1.12923e+07	1.64066e+06	5.74017e+06	7.01757e+06	4.95984e+07	2.05874e+07	13606040	3.97238e+06	6.52212e+06	560003	4.73438e+06	1.80883e+06	13830200	240449	316715	4.14159e+06	3.47479e+06
Riboflavin	1.32915e+07	1.81989e+07	1.88248e+07	37688070	1.00244e+07	6236005	7.71714e+07	15592600	4942800	22289100	2.6614e+07	3.07499e+07	4.86408e+07	1.78497e+07	9715880	7.32427e+07	4.00218e+07	7.93303e+06	9.40575e+07	3.49162e+07	1.1502e+07	3.09995e+07	6.87521e+06	1.42952e+07	4.06706e+06	2.25013e+07	4.12594e+07	1.99202e+07	179898750	3.33503e+07	1.37891e+07	4.77222e+06	2.36025e+07	6.32484e+06	3.66649e+07	2.8439e+07	1.45724e+07	18927225	6.84391e+06	2.64373e+07	2.02237e+07	3.90543e+07	16011550	7.95152e+06	3.37866e+07	1.77294e+07	47536200	1.06326e+07	8.13329e+06
S-Adenosyl-L-homocysteine	379612	402817	249881	515695	411984	90267.1	597832	391821	147926	1.26596e+06	93781.4	574895	1.93333e+06	1.271e+06	259432	0	513748	0	1.29676e+06	168673	654288	566384	148440	530182	136069	55593.4	266126	563441	157082	962972	356706	512354	28253.7	565245	448949	1.21593e+06	259108	1.35689e+06	22327.8	574748	1.84539e+06	1.53404e+06	403519	920274	7.41207e+06	1.53759e+06	1.72865e+06	2.00735e+06	1.19618e+06
dTDP	1.32092e+06	7.55848e+06	459506	5891325	5.85064e+06	3.80915e+06	6.34723e+06	2.90154e+06	463805	4.40818e+06	1.41383e+07	3.63341e+06	6.77391e+06	1.58014e+07	2.32117e+07	2353790	6.43693e+06	46920.3	2.01814e+07	5.56373e+06	3.59684e+06	3.27988e+06	3.38245e+06	7.46692e+06	2.88518e+06	2.01368e+06	3.80709e+06	3.23081e+06	3069240	5.15114e+06	1.19102e+07	2.3156e+07	1.79131e+06	6.50122e+06	2.8936e+06	3.89986e+06	1.11613e+07	1647520	1.42332e+06	41775.3	61081.7	53735.7	43336.5	0	58128440	1.34483e+07	3.593e+06	1.46141e+07	2.50276e+07
CDP	5.85027e+06	1.027e+08	4.94034e+06	7390800	1.03742e+07	74906150	7.59438e+07	1.29411e+07	3.64153e+06	1.21808e+07	22937200	1.00607e+07	3.42045e+07	1.21911e+07	20399860	179595	6.95221e+06	163718	2.61573e+07	5.43633e+06	6.21314e+06	8.60319e+06	9.8769e+06	1.98795e+07	4.64844e+07	16332000	4.94657e+06	2.66314e+06	6915150	17055600	9.02659e+06	4.48125e+06	3.23529e+07	3.7073e+06	2.00339e+07	1.64192e+07	2.09335e+07	17959075	6.55756e+06	4757755	4.93262e+06	896338	1.90736e+06	2.59562e+06	53998040	2.07888e+06	2.5028e+06	6.2431e+06	1.27237e+07
UDP	1.13663e+07	3.87383e+08	1.19422e+07	16806130	1.94877e+07	267251500	2.52211e+08	1.88993e+07	9.22854e+06	3.68574e+07	7.8399e+07	2.91622e+07	4.0724e+07	1.16542e+07	29378880	4.35167e+06	3.22218e+07	92955.4	7.15769e+07	33940200	1.39051e+07	2.37133e+07	2.41546e+07	5.30108e+07	1.68483e+08	3.45723e+07	9.65649e+06	27325800	2.46165e+07	1.80325e+07	2.07505e+07	5.20361e+06	7.65328e+07	1.14797e+07	22103250	2.96275e+07	3.84672e+07	1.9241e+07	7.92035e+06	1.26587e+07	1.52336e+07	5.37359e+06	3.60645e+06	1.01401e+07	1.12526e+08	6.34142e+06	6.19169e+06	2.07348e+07	2.20536e+07
Trehalose 6-phosphate	8.39247e+07	6.94093e+07	8.96816e+07	90447100	1.55003e+08	56711300	7.27427e+07	1.00818e+08	71206000	1.33358e+08	2.64603e+07	2.0994e+07	4.50508e+07	2.40834e+07	8.33861e+07	6.965e+06	3.12241e+07	3.00529e+06	6.54069e+07	2.30059e+07	1.08526e+08	1.14972e+08	1.00923e+08	2.29692e+08	6.73375e+07	1.3543e+07	1.63758e+07	3.33291e+07	86992750	2.0711e+07	3.98128e+07	2.7386e+07	7.53733e+07	3.13541e+07	9.44971e+07	1.35301e+08	1.55639e+08	81100375	1.06311e+08	7.48086e+07	6.8442e+07	1.77997e+07	6.55258e+07	5.72769e+07	6.80987e+07	2.78874e+07	4.1597e+07	6.41287e+07	3.45689e+07
ADP	1.17989e+09	7.55105e+09	1.25871e+09	1200922000	2.1371e+09	6842465000	5.40604e+09	2.08848e+09	8.54434e+08	2.78026e+09	1.24112e+09	7.07716e+08	1.67413e+09	6.89878e+08	5.4172e+08	6.35941e+07	7.10931e+08	20410200	7.80139e+08	2.63853e+08	2.28725e+09	2064660000	1.817e+09	2.7512e+09	4987512500	2.49853e+09	7.58549e+08	2.2445e+08	3.17513e+07	1136015000	1.18731e+09	2.90237e+08	1.84194e+09	5.30229e+08	1.52797e+09	2.68944e+09	3.72271e+09	2575486250	1406730000	8.70209e+08	1.65109e+09	1.49896e+09	9.53278e+08	7.79663e+08	945304000	2.29663e+08	2.47286e+08	5.53392e+08	3.65838e+08
GDP	4.19042e+07	3.15959e+08	3.50945e+07	44847005	5.40384e+07	248907900	1.92532e+08	8.41097e+07	2.60702e+07	7.96499e+07	1.54834e+08	6.1603e+07	1.02288e+08	1.76165e+07	3.89665e+07	4.09542e+06	1.61195e+07	0	59730000	2.53519e+07	1.25723e+08	3.27695e+07	5.06976e+07	1.09976e+08	191289000	2.58719e+08	2.08857e+07	1.97228e+07	0	6.15552e+07	3.71957e+07	4.38391e+06	2.16706e+08	1.28419e+07	9.49409e+07	1.17459e+08	1.22618e+08	1.47372e+08	37315080	6.17342e+07	1.16357e+08	1.10979e+08	68138875	3.75218e+07	34746040	3.18712e+06	6.52088e+06	2.22578e+07	1.19958e+07
CDP-ethanolamine	2.0198e+07	6.00867e+07	22945200	27492760	4.85051e+07	54752950	3.83658e+07	3.83453e+07	1.61031e+07	3.77442e+07	3.89708e+06	3.2519e+06	2.70151e+06	6.04182e+06	1.84426e+06	0	3.1183e+06	92511	3.04055e+06	408810	4.49688e+07	3.99823e+07	2.44482e+07	7.27515e+07	4.09617e+07	4.29238e+06	1.59584e+06	920097	253986	2.14557e+06	1.33785e+06	2.61846e+06	3.8682e+07	621147	48130150	7.15671e+07	116284000	64329875	2.20202e+07	4.1333e+07	4.47748e+07	5.12207e+07	28312800	1.58391e+07	6.98039e+06	3.53302e+06	1.6368e+06	1.22677e+07	8745600
FMN	3.79988e+07	6.70773e+07	3.10228e+07	48875330	4.54137e+07	52629100	7.53194e+07	6.13992e+07	2.03558e+07	66678000	2.11199e+07	9.59197e+06	2.81833e+07	3.26742e+07	2.16319e+07	1.05064e+08	18571560	2.36477e+07	9.41846e+07	2.28186e+07	8.87871e+07	7.93669e+07	1.90993e+07	6.69155e+07	1.36757e+07	1.62934e+07	1.7502e+07	7.48607e+06	1.71039e+08	1.06864e+07	9.22878e+07	2.61072e+07	3.47101e+07	5.62905e+07	9.22637e+07	5.37807e+07	1.76947e+08	74175250	34592400	4.88575e+07	8.5536e+07	9.43882e+07	89103000	2.08829e+07	134547800	7.32698e+07	1.00287e+08	5.98468e+07	3.0806e+07
UDP-glucose	4.1939e+08	1.27919e+09	2.17565e+08	939181000	6.91048e+08	1077153500	1427465000	4.1024e+08	170924500	5.69473e+08	4.35595e+08	3.32622e+08	4.9009e+08	9.04374e+08	1.27711e+08	12590600	5.98237e+08	3.18149e+06	4.14178e+08	1.83016e+08	5.7853e+08	6.01807e+08	4.97785e+08	1.00064e+09	4.39561e+08	3.24903e+08	2.94326e+08	7.45462e+07	210199375	3.78136e+08	1.03054e+08	1.67425e+08	2.38139e+08	1.21914e+08	1.73714e+08	6.21391e+08	1.16497e+09	173166625	3.0659e+08	7.32412e+07	1.03765e+08	5.28359e+07	5.08947e+07	3.58314e+07	6.47405e+08	1.78486e+08	1.35675e+08	3.54135e+08	3.89042e+08
UDP-glucuronate	1.7282e+07	3.8013e+07	1.47663e+07	16885950	12111100	19178125	1.64832e+07	1.17268e+07	7.17757e+06	21052.3	7.26064e+07	1.6281e+07	3.81999e+07	1.95175e+08	162549800	7.87947e+07	3.04506e+07	1.8793e+06	2.71721e+08	27392500	3.97765e+07	1.31181e+07	1.61631e+07	6.47941e+07	5.8978e+06	1.03782e+07	2.97971e+07	1.19759e+07	6.06049e+07	3.14816e+07	1.4309e+08	4.98987e+07	1.77043e+07	9.56014e+07	9.51321e+06	5.59853e+07	1.55607e+08	4.46331e+07	5.19251e+07	5.43924e+06	8.33897e+06	9.34535e+06	1.17272e+07	3.35268e+06	1.40765e+08	0	1.57359e+07	0	274370
ADP-glucose	7.60887e+06	8.58023e+06	4.54419e+06	8406955	8.71995e+06	11002940	5.73912e+06	7.91319e+06	5.5096e+06	7.30101e+06	8.67821e+06	5.37989e+06	1.89832e+07	1.64828e+07	7.38483e+06	297746	7593560	34982.5	1.47747e+07	5.58355e+06	1.50323e+07	9.14118e+06	1.74496e+07	3.45227e+07	8.54437e+06	6.04805e+06	1.2081e+07	2.94194e+06	405691	1.1441e+07	3.65627e+06	233558	1.21765e+07	1.06188e+06	9.52589e+06	2.66709e+07	44807000	28686250	13291500	13453850	1.60765e+07	8.36049e+06	9.37849e+06	7636400	3240038	326522	313892	6.71729e+06	4.4786e+06
UDP-N-acetylglucosamine	1.388e+09	2.35139e+09	1.1325e+09	1673817500	2012890000	2098529500	2.15038e+09	1.42206e+09	8.48227e+08	2.35758e+09	5.50746e+08	5.51634e+08	8.46441e+08	1.23408e+09	358756000	2.28044e+07	9.81941e+08	8.87709e+06	1.08696e+09	3.091e+08	2.08743e+09	1.67672e+09	1.2558e+09	3.75619e+09	1.31394e+09	3.09408e+08	6.38384e+08	2.50988e+08	1.30833e+08	6.88045e+08	1.06765e+09	3.21508e+08	1.05329e+09	5.03585e+08	1.02958e+09	2.57051e+09	5280780000	2775256875	1652564000	6.98229e+08	1.22529e+09	1.15038e+09	7.24693e+08	4.54506e+08	8.44277e+08	2.97298e+08	2.04492e+08	5.76873e+08	6.55524e+08
Glutathione disulfide	8.10606e+07	1.80347e+08	3.68827e+07	97426900	1.28726e+08	196258850	1.02112e+09	7.11211e+07	1.31475e+07	1.74329e+08	6.02511e+07	5.75917e+07	1.21768e+08	3.16511e+07	6.72073e+07	7.34717e+07	47952260	16572.8	8.87149e+07	4.17167e+07	2.61039e+07	8.92415e+07	1.16997e+08	3.09201e+08	1.92007e+08	6.39813e+07	2.01841e+07	2.52562e+07	19261425	9.30891e+07	6619600	4.52113e+06	6.76079e+07	1.18362e+07	3.77821e+07	3.93776e+08	6.69269e+06	7.54022e+07	5.69396e+07	1.17112e+08	1.82485e+08	2.91893e+08	5.5096e+07	2.66474e+08	9.94085e+07	2.39865e+08	7.96928e+07	8.57958e+07	1.9892e+07
NAD+	1.94835e+08	5.44736e+08	2.06526e+08	336632900	4.10559e+08	500435000	6.75483e+08	2.8635e+08	1.45669e+08	3.51451e+08	3.58539e+07	3.57746e+07	5.6414e+07	5.55252e+07	2.99091e+07	2.60441e+07	1.94921e+07	1.10825e+07	1.72966e+07	2.73267e+07	2.5395e+08	3.74581e+08	2.56127e+08	4.12915e+08	336264000	58776050	2.12264e+07	1.13608e+07	1.28705e+07	2.55935e+07	7.13886e+07	4.12395e+07	2.01844e+08	3.81779e+07	1.47279e+08	4.12036e+08	3.49478e+08	523181500	2.19381e+08	235490000	3.65728e+08	5.34412e+08	1.09117e+08	1.05346e+08	9.57939e+07	1.29464e+08	3.99518e+07	1.16643e+08	4.91872e+07
NADH	1.0716e+07	7.78122e+06	1.51601e+07	25378755	4.94416e+07	12737135	4922240	2.17131e+07	1.46407e+07	3.61564e+07	168631	0	30396	0	291800	1.42336e+06	0	827308	1.87184e+06	377476	1.1761e+07	2.26281e+07	2.24387e+07	5.24804e+07	15053850	866971	31634.9	38654.4	132888	48930.4	160983	61179.2	1.32633e+07	158355	1.02224e+07	1.25575e+07	679411	5.35814e+07	485995	5.45443e+07	1.72484e+07	1.18132e+08	2.9708e+07	6.33536e+07	1.1834e+06	1.44557e+06	878402	142859	84170.2
Dephospho-CoA	4.54464e+06	1.0828e+07	3.49447e+06	10486055	1.5626e+07	6853290	4.21425e+06	14434900	4.13995e+06	9556650	2.59793e+06	3.36782e+06	1.19368e+06	1.10783e+07	1.58233e+06	1.19065e+06	5.6571e+06	51978.8	4.97975e+06	801669	1.53017e+07	8.26237e+06	4.25356e+06	1.56414e+07	4.58844e+06	4.61192e+06	2.2502e+06	305060	32934.8	1.63517e+06	1.64077e+06	441673	1.29669e+06	541781	3.23513e+06	4.42104e+06	2.22053e+06	6.59764e+06	480099	1.14796e+06	3.27166e+06	1.31712e+07	2.69017e+06	1.53691e+06	5.65757e+06	877675	8.27941e+06	5.31405e+06	5.05951e+06
NADP+	2.48097e+07	6.54029e+07	3.26359e+07	20719730	2.57866e+07	56893200	4.57861e+07	2.95023e+07	1.83948e+07	30582450	3.28259e+07	1.10956e+07	3.59283e+07	6.434e+07	34813920	5.43298e+07	2.47241e+07	1.36889e+07	1.36787e+07	2.92866e+07	5.37991e+07	2.56262e+07	2.00467e+07	6.33872e+07	2.86435e+07	1.3556e+07	2.81674e+07	6.03754e+06	5.71661e+06	2.16527e+07	1.43516e+08	4.78796e+07	6.62913e+07	9.55683e+07	4.04336e+07	1.21935e+08	1.79781e+08	8.69091e+07	9.88127e+07	2.51949e+07	8.98074e+07	4.19018e+07	28454650	1.91829e+07	1.04121e+08	7.08343e+07	2.61517e+07	1.08682e+08	4.57674e+07
FAD	4.25357e+06	3.42861e+07	2.53895e+06	3.96824e+06	2.00539e+07	24860100	1.71966e+07	7.11144e+06	1.88728e+06	1.79334e+07	1.3501e+07	7.83156e+06	1.53172e+07	1.87147e+07	1.06062e+07	1.09657e+08	4269386	1.53159e+07	5.27281e+07	1.33788e+07	7.94854e+06	1.38514e+07	7.1615e+06	8413000	1.21428e+07	12184000	1.18589e+07	7.75714e+06	68570500	9.4537e+06	2.31422e+07	5.97676e+06	1.33417e+07	1.42359e+07	8598400	2.80249e+07	6.54752e+06	28292700	4.6998e+06	1.58552e+07	3.00717e+07	9.65141e+06	351819	1.39946e+07	3.39018e+07	1.45217e+07	1.79867e+07	3.99097e+07	1.05912e+07
[truncated: 14 more columns]

## Sheet: stats
Sample Name	Uninfected	1 hour post infection	12 hours alive	24 hours alive	24 hours dead	2 days	4 days	6 days	8 days	10 days	12 days	16 days	Nematode		Uninfected	1 hour post infection	12 hours alive	24 hours alive	24 hours dead	2 days	4 days	6 days	8 days	10 days	12 days	16 days	Nematode		Uninfected	1 hour post infection	12 hours alive	24 hours alive	24 hours dead	2 days	4 days	6 days	8 days	10 days	12 days	16 days	Nematode		Uninfected	1 hour post infection	12 hours alive	24 hours alive	24 hours dead	2 days	4 days
no. of samples	5	5	5	4	5	5	5	5	5	5	5	5	4		5	5	5	4	5	5	5	5	5	5	5	5	4		5	5	5	4	5	5	5	5	5	5	5	5	4		5	5	5	4	5	5	5
Mass (g)	0.188	0.202	0.234	0.1825	0.218	0.188	0.216	0.152	0.172	0.166	0.196	0.112	0.0425		0.0334664	0.0334664	0.0585662	0.0499166	0.0580517	0.0496991	0.0260768	0.0192354	0.0432435	0.0378153	0.0536656	0.0630079	0.00957427		0.0334664	0.0334664	0.0585662	0.0499166	0.0580517	0.0496991	0.0260768	0.0192354	0.0432435	0.0378153	0.0536656	0.0630079	0.00957427		0.0334664	0.0334664	0.0585662	0.0499166	0.0580517	0.0496991	0.0260768
	Average														Standard deviation														Standard error														CV
aminoisobutyric acid	1.37472e+08	8.36591e+07	1.07148e+09	5.58287e+08	1.43941e+09	2.52211e+08	6.26857e+08	2.29633e+08	3.17437e+08	3.07531e+08	3.49601e+08	1373127980	2.19227e+08		1.85452e+08	6.86671e+07	1.89585e+09	2.20353e+08	2.8528e+09	3.40286e+08	1.00163e+09	3.03389e+08	2.9496e+08	3.54856e+08	1.96809e+08	1.2608e+09	1.25706e+08		8.29369e+07	3.07089e+07	8.47851e+08	1.10176e+08	1.27581e+09	1.52181e+08	4.47943e+08	1.3568e+08	1.3191e+08	1.58696e+08	8.80155e+07	5.63845e+08	6.28532e+07		1.34902	0.820797	1.76937	0.394694	1.98192	1.34921	1.59786
Serine	2.35076e+08	3.01614e+08	1.7128e+08	1.53783e+08	5.49594e+08	1.24214e+08	2.06467e+08	4.69869e+08	4.246e+08	2.45936e+08	1.57784e+08	4.28673e+08	2.73722e+08		3.18937e+08	1.59083e+08	1.01744e+08	1.5162e+08	4.50555e+08	9.83741e+07	1.45876e+08	7.27137e+08	5.2366e+08	1.48439e+08	1.16288e+08	2.70902e+08	1.32789e+08		1.42633e+08	7.11442e+07	4.55012e+07	7.58099e+07	2.01494e+08	4.39942e+07	6.52378e+07	3.25185e+08	2.34188e+08	6.63838e+07	5.20055e+07	1.21151e+08	6.63946e+07		1.35674	0.527439	0.59402	0.985935	0.819796	0.791973	0.706534
Histamine	1.545e+06	1.80947e+06	2.63817e+07	1.90274e+07	9.29461e+06	1.28571e+07	2.78731e+06	2.51426e+06	2.00509e+06	3.61676e+06	2.45785e+07	2.50507e+07	469963		486500	670990	2.2061e+07	2.13516e+07	1.67324e+07	1.97118e+07	4.8422e+06	834691	679126	3.98145e+06	2.01433e+07	1.63721e+07	456541		217569	300076	9.86598e+06	1.06758e+07	7.48295e+06	8.81539e+06	2.1655e+06	373285	303714	1.78056e+06	9.00835e+06	7.32183e+06	228271		0.314886	0.370821	0.836223	1.12215	1.80022	1.53315	1.73723
Uracil	1.5611e+08	1.01161e+08	1.07156e+10	9.50372e+09	1851541750	2.3107e+09	1.03727e+09	2.56333e+08	3.58293e+08	2.55446e+09	1.0602e+10	2.48277e+10	1.83901e+08		9.12506e+07	3.73184e+07	4.99512e+09	1.17506e+10	3.70398e+09	3.10589e+09	1.17529e+09	6.81454e+07	2.98937e+08	1.95341e+09	6.61914e+09	2.14573e+10	4.956e+07		4.08085e+07	1.66893e+07	2.23389e+09	5.87528e+09	1.65647e+09	1.38899e+09	5.25607e+08	3.04755e+07	1.33689e+08	8.73591e+08	2.96017e+09	9.59601e+09	2.478e+07		0.584526	0.368901	0.466153	1.23642	2.00048	1.34413	1.13306
Proline	5.19622e+10	6.1209e+10	4.86613e+10	2.36851e+10	7.05822e+10	2.4141e+10	2.35286e+10	8.69688e+10	7.8187e+10	7.45563e+09	3.62568e+10	1.06927e+11	3.38378e+09		2.75034e+10	2.69618e+10	3.20132e+10	2.10887e+10	4.12101e+10	2.46344e+10	3.31737e+10	5.07954e+10	4.42236e+10	6.45923e+09	2.66863e+10	1.06726e+11	6.73223e+08		1.22999e+10	1.20577e+10	1.43167e+10	1.05443e+10	1.84297e+10	1.10168e+10	1.48357e+10	2.27164e+10	1.97774e+10	2.88865e+09	1.19345e+10	4.77294e+10	3.36611e+08		0.529296	0.440488	0.657878	0.890379	0.583859	1.02044	1.40993
Fumarate	8.03574e+08	8.96355e+08	2.35203e+08	1.01639e+08	8.09603e+08	4.00286e+08	3.50284e+08	1.7007e+09	1.37827e+09	1.16475e+08	3.22829e+08	382261808	7.6234e+07		3.37583e+08	4.31106e+08	2.07753e+08	7.82449e+07	6.4498e+08	5.7887e+08	6.87506e+08	1.31584e+09	8.78973e+08	5.65824e+07	2.06618e+08	2.61887e+08	4.72954e+07		1.50972e+08	1.92796e+08	9.29101e+07	3.91225e+07	2.88444e+08	2.58879e+08	3.07462e+08	5.8846e+08	3.93088e+08	2.53044e+07	9.24023e+07	1.17119e+08	2.36477e+07		0.420102	0.480954	0.883295	0.76983	0.796663	1.44614	1.96271
2-Oxoisovalerate	1.27595e+08	1.12405e+08	1.422e+09	4.5628e+08	8.55469e+08	4.17443e+08	4.13953e+08	2.17378e+08	1.59884e+08	4.64062e+08	2.94732e+09	8.28533e+08	8.08624e+08		3.07787e+07	3.5068e+07	1.30491e+09	4.69023e+08	1.62591e+09	3.78972e+08	2.84354e+08	3.41944e+07	5.20448e+07	2.26739e+08	5.2928e+09	6.2669e+08	2.29748e+08		1.37646e+07	1.56829e+07	5.83572e+08	2.34512e+08	7.27131e+08	1.69481e+08	1.27167e+08	1.52922e+07	2.32751e+07	1.01401e+08	2.36701e+09	2.80264e+08	1.14874e+08		0.241222	0.311979	0.917655	1.02793	1.90061	0.90784	0.686925
Indole	1.38874e+07	1.82668e+07	7.11841e+06	1.2644e+07	1.39139e+07	4.70057e+06	4.35431e+06	2.6458e+07	1.84629e+07	6.0744e+06	8.6413e+06	5.24335e+07	77067.6		9.29171e+06	9.44708e+06	1.0378e+07	1.24721e+07	1.29004e+07	4.31734e+06	5.58413e+06	1.33189e+07	1.14186e+07	2.63145e+06	7.04238e+06	1.01034e+08	154135		4.15538e+06	4.22486e+06	4.6412e+06	6.23606e+06	5.76924e+06	1.93077e+06	2.4973e+06	5.95641e+06	5.10655e+06	1.17682e+06	3.14945e+06	4.51837e+07	77067.6		0.669075	0.517171	1.45792	0.986402	0.92716	0.918472	1.28244
Valine/betaine	4.78693e+09	4.62067e+09	8.94702e+09	1.14952e+10	6.47644e+09	3.66208e+09	4.35823e+09	6.79356e+09	8.31463e+09	3.04339e+09	1.52076e+10	4.14254e+10	2.69317e+08		2.05615e+09	1.49542e+09	1.55332e+10	1.05606e+10	2.71511e+09	4.74706e+09	3.50603e+09	4.09889e+09	2.94174e+09	1.58138e+09	1.60467e+10	8.36421e+10	9.05642e+07		9.19538e+08	6.68771e+08	6.94667e+09	5.28029e+09	1.21423e+09	2.12295e+09	1.56795e+09	1.83308e+09	1.31559e+09	7.07213e+08	7.17631e+09	3.74059e+10	4.52821e+07		0.429534	0.323637	1.73613	0.918699	0.419228	1.29627	0.804463
Succinate/Methylmalonate	8.51547e+09	1.07946e+10	7.98272e+09	5.05239e+10	1.15633e+10	6.74041e+09	7.18094e+09	1.87206e+10	4.32198e+10	1.14821e+10	5.34593e+10	3.44033e+11	1.90974e+09		5.05064e+09	7.41419e+09	1.13266e+10	4.42506e+10	8.36143e+09	5.83082e+09	5.48044e+09	1.15562e+10	2.88957e+10	6.39722e+09	4.80937e+10	7.23641e+11	8.66183e+08		2.25871e+09	3.31572e+09	5.06542e+09	2.21253e+10	3.73934e+09	2.60762e+09	2.45093e+09	5.16808e+09	1.29226e+10	2.86092e+09	2.15082e+10	3.23622e+11	4.33091e+08		0.593113	0.686844	1.41889	0.875834	0.723102	0.865054	0.763192
3-Hydroxyisovalerate	1.76293e+08	1.21935e+08	2.6635e+09	4.20881e+09	2.54886e+09	1.60749e+09	8.76835e+08	4.86189e+08	3.91196e+08	2.03424e+09	1.14483e+10	2707861720	8.31656e+08		9.45251e+07	5.41116e+07	2.24553e+09	5.39232e+09	5.39546e+09	2.79381e+09	5.78971e+08	4.26375e+08	4.4838e+08	1.081e+09	1.48296e+10	3.1321e+09	2.37365e+08		4.22729e+07	2.41995e+07	1.00423e+09	2.69616e+09	2.41292e+09	1.24943e+09	2.58923e+08	1.90681e+08	2.00521e+08	4.83438e+08	6.632e+09	1.40072e+09	1.18682e+08		0.536183	0.443774	0.843073	1.2812	2.11681	1.73799	0.660296
Homoserine/Threonine	1.24023e+09	1.42676e+09	1.83141e+09	3.57924e+09	1.26258e+09	1.17815e+09	8.55632e+08	2.81785e+09	1.82722e+09	1.15611e+09	2.47196e+09	1.40558e+10	6.91228e+08		7.87729e+08	1.42111e+09	2.02981e+09	4.5253e+09	1.16018e+09	1.81297e+09	8.65025e+08	1.61406e+09	1.41654e+09	2.56664e+08	1.81553e+09	2.59743e+10	3.7785e+08		3.52283e+08	6.35538e+08	9.07759e+08	2.26265e+09	5.18849e+08	8.10787e+08	3.86851e+08	7.2183e+08	6.33497e+08	1.14784e+08	8.11929e+08	1.16161e+10	1.88925e+08		0.63515	0.996037	1.10833	1.26432	0.918897	1.53883	1.01098
3-Methylthiopropionate	2.81548e+06	1.29515e+06	2.4994e+08	8.87241e+07	1.00591e+08	2.04986e+08	7.21911e+06	3.99042e+06	4.11917e+06	2.03939e+07	2.68283e+08	5.73096e+07	9.16845e+06		4.33256e+06	1.49802e+06	5.28102e+08	1.35862e+08	2.23001e+08	2.31065e+08	4.04236e+06	3.57761e+06	6.36199e+06	2.7905e+07	4.48176e+08	1.15089e+08	3.59918e+06		1.93758e+06	669936	2.36175e+08	6.79311e+07	9.9729e+07	1.03336e+08	1.8078e+06	1.59996e+06	2.84517e+06	1.24795e+07	2.00431e+08	5.14692e+07	1.79959e+06		1.53883	1.15664	2.11292	1.53129	2.21691	1.12723	0.559953
Cysteine	1.57333e+07	1.39918e+07	4.35641e+06	4.55045e+06	1.03773e+07	5.84891e+06	4.53282e+06	882048	2.48091e+07	1.14722e+07	6.58389e+06	1.4382e+07	1.0415e+06		1.01676e+07	8.23663e+06	3.07403e+06	5.27765e+06	7.27116e+06	2.60352e+06	4.27068e+06	1.16352e+06	1.97133e+07	7.56257e+06	1.1103e+06	1.03847e+07	1.13173e+06		4.54707e+06	3.68353e+06	1.37475e+06	2.63882e+06	3.25176e+06	1.16433e+06	1.90991e+06	520340	8.81603e+06	3.38208e+06	496541	4.64419e+06	565866		0.646244	0.588677	0.705633	1.15981	0.700679	0.445129	0.94217
Nicotinate	2.75447e+08	2.11901e+08	5.54745e+08	1.54561e+09	4.69658e+08	5.00576e+08	2.3179e+09	1.17472e+09	9.2476e+08	1.17101e+09	1.07778e+09	2.37395e+09	8.16664e+07		1.30447e+08	1.09035e+08	4.25138e+08	2.40429e+09	2.57059e+08	4.63853e+08	9.81316e+08	5.1272e+08	2.1467e+08	8.55196e+08	3.45691e+08	1.50277e+09	2.66571e+07		5.83377e+07	4.87618e+07	1.90128e+08	1.20215e+09	1.1496e+08	2.07441e+08	4.38858e+08	2.29295e+08	9.60035e+07	3.82455e+08	1.54598e+08	6.72061e+08	1.33286e+07		0.473584	0.514555	0.766368	1.55557	0.547332	0.926638	0.423364
Taurine	1.38323e+07	2.51513e+07	6.7759e+06	1.83782e+06	2.00324e+07	6.80493e+06	1.40067e+07	3.11086e+07	1.31838e+07	3.31315e+06	6.03131e+06	1.93776e+07	1.52123e+06		1.23634e+07	1.53656e+07	1.03945e+07	2.48768e+06	1.84465e+07	4.50265e+06	7.5422e+06	3.27813e+07	8.62974e+06	6.95109e+06	7.2824e+06	3.60949e+07	1.22816e+06		5.52906e+06	6.87169e+06	4.64854e+06	1.24384e+06	8.24953e+06	2.01364e+06	3.37298e+06	1.46602e+07	3.85934e+06	3.10862e+06	3.25679e+06	1.61421e+07	614082		0.8938	0.610925	1.53403	1.3536	0.920832	0.661674	0.538471
Thymine	1.56537e+08	1.13381e+08	9.99278e+09	1.11449e+10	1.13196e+09	2.70165e+09	1.37371e+09	1.81101e+08	1.63478e+08	8.66903e+09	1.27583e+10	2.49398e+10	7.22106e+08		3.20817e+07	6.43545e+07	2.75525e+09	1.69731e+10	2.25845e+09	4.57957e+09	7.35418e+08	8.42666e+07	9.32199e+07	2.72915e+09	6.77563e+09	1.02584e+10	1.83141e+08		1.43474e+07	2.87802e+07	1.23219e+09	8.48657e+09	1.01001e+09	2.04804e+09	3.28889e+08	3.76852e+07	4.16892e+07	1.22051e+09	3.03015e+09	4.58768e+09	9.15705e+07		0.204947	0.567596	0.275725	1.52295	1.99518	1.6951	0.53535
Pyroglutamic acid	1.85894e+10	2.19592e+10	2.36592e+10	4.6946e+10	2.97782e+10	1.73644e+10	1.49742e+10	4.8185e+10	2.99228e+10	9.53077e+09	2.38825e+10	8.67204e+10	47128790000		9.06365e+09	1.29118e+10	2.29152e+10	6.09806e+10	1.97818e+10	9.86733e+09	1.24784e+10	3.34671e+10	1.42271e+10	2.60155e+09	9.9289e+09	1.33162e+11	1.47318e+10		4.05339e+09	5.77433e+09	1.0248e+10	3.04903e+10	8.84668e+09	4.4128e+09	5.58053e+09	1.49669e+10	6.36257e+09	1.16345e+09	4.44034e+09	5.95519e+10	7.36592e+09		0.487571	0.58799	0.968553	1.29895	0.664305	0.568251	0.833331
Citraconate	6.19981e+08	7.21041e+08	4.36876e+08	4.87482e+08	6.14269e+08	2.96245e+08	3.03494e+08	8.47775e+08	5.46265e+08	3.11534e+08	6.98096e+08	1085228380	4.43662e+08		3.73294e+08	4.33078e+08	2.04349e+08	4.27544e+08	2.59924e+08	1.49244e+08	2.60629e+08	5.1341e+08	2.87875e+08	1.28623e+08	3.9761e+08	1.01197e+09	1.485e+08		1.66942e+08	1.93678e+08	9.13879e+07	2.13772e+08	1.16242e+08	6.67437e+07	1.16557e+08	2.29604e+08	1.28742e+08	5.75221e+07	1.77816e+08	4.52568e+08	7.425e+07		0.602105	0.600629	0.467752	0.877045	0.423144	0.503785	0.858761
N-Acetylputrescine	8869.44	24080.3	1.48276e+06	840274	1.14381e+06	2.33269e+06	563751	17235.6	41339.9	1.47163e+06	1.07904e+06	4.20527e+06	10235.1		13986.5	35646.1	1.47034e+06	567720	2.55765e+06	4.45251e+06	560073	38539.9	70760.4	1.02869e+06	691666	8.14447e+06	20470.2		6254.95	15941.4	657556	283860	1.14381e+06	1.99122e+06	250472	17235.6	31645	460046	309322	3.64232e+06	10235.1		1.57693	1.4803	0.991622	0.675637	2.23607	1.90874	0.993475
Agmatine	100	100	154151	543780	20387.5	203910	229008	100	100	555457	289012	353208	100		0	0	134091	629790	45587.8	272119	134142	0	0	599748	272585	587802	0		0	0	59967.4	314895	20387.5	121695	59990.1	0	0	268216	121904	262873	0		0	0	0.86987	1.15817	2.23607	1.3345	0.585753
N-Acetyl-beta-alanine	1.38265e+08	1.37165e+08	2.29989e+09	2.35328e+09	3.62892e+08	8.64415e+08	6.43573e+08	2.40882e+08	3.2203e+08	6.8702e+08	3.55078e+09	1.03099e+10	579089175		6.03097e+07	7.44924e+07	5.73118e+08	1.82742e+09	4.84657e+08	9.86323e+08	8.97223e+08	8.69099e+07	9.46206e+07	2.83247e+08	2.29915e+09	1.80449e+10	1.61855e+08		2.69713e+07	3.3314e+07	2.56306e+08	9.13708e+08	2.16745e+08	4.41097e+08	4.0125e+08	3.88673e+07	4.23156e+07	1.26672e+08	1.02821e+09	8.06993e+09	8.09275e+07		0.436188	0.543086	0.249194	0.776542	1.33554	1.14103	1.39413
Hydroxyproline	1.5267e+07	1.67332e+07	1.87087e+08	5.00871e+07	4.18604e+07	6.93404e+07	5.13534e+07	2.40413e+07	4.11547e+07	6.52549e+07	6.15264e+07	1.45447e+08	5.62199e+07		3.82484e+06	6.00883e+06	1.17523e+08	3.12691e+07	3.62784e+07	7.64953e+07	4.66346e+07	9.21005e+06	5.34586e+07	2.76528e+07	2.29412e+07	5.84788e+07	3.25173e+07		1.71052e+06	2.68723e+06	5.25579e+07	1.56345e+07	1.62242e+07	3.42097e+07	2.08556e+07	4.11886e+06	2.39074e+07	1.23667e+07	1.02596e+07	2.61525e+07	1.62587e+07		0.25053	0.359097	0.628172	0.624294	0.866651	1.10318	0.908112
Leucine/Isoleucine	1.42785e+10	1.49314e+10	2.6208e+10	3.52965e+10	1.92588e+10	1.26785e+10	8.40613e+09	3.64738e+10	2.4717e+10	9.51457e+09	3.00352e+10	1.37162e+11	6.97283e+08		8.10683e+09	4.80956e+09	4.89165e+10	3.95125e+10	1.07651e+10	1.66444e+10	1.07511e+10	1.81418e+10	1.11571e+10	3.29352e+09	2.68521e+10	2.77585e+11	8.77703e+07		3.62549e+09	2.1509e+09	2.18761e+10	1.97562e+10	4.8143e+09	7.4436e+09	4.80805e+09	8.11325e+09	4.98961e+09	1.47291e+09	1.20086e+10	1.2414e+11	4.38851e+07		0.567767	0.32211	1.86647	1.11945	0.558971	1.31281	1.27896
methyl succinic acid	5.23388e+08	7.2824e+08	4.68249e+09	4.38371e+09	6.91687e+08	1.88284e+09	1.21626e+09	1.29558e+09	7.83084e+08	2.02759e+09	4.47159e+09	4102919500	2.20643e+08		2.90428e+08	5.58225e+08	3.64025e+09	6.52759e+09	4.27164e+08	2.13463e+09	4.39396e+08	1.2616e+09	6.59922e+08	5.70785e+08	3.48966e+09	2.28276e+09	8.29211e+07		1.29883e+08	2.49646e+08	1.62797e+09	3.26379e+09	1.91034e+08	9.54637e+08	1.96504e+08	5.64205e+08	2.95126e+08	2.55263e+08	1.56062e+09	1.02088e+09	4.14605e+07		0.554901	0.766541	0.777418	1.48906	0.617568	1.13373	0.361269
Asparagine	1.11595e+09	1.61668e+09	1.35794e+09	1.47812e+09	1.17353e+09	1.38541e+09	5.29132e+08	1.50212e+09	1.66465e+09	3.50643e+08	2.18169e+09	1.85299e+09	2.94403e+09		4.852e+08	1.93196e+09	7.00861e+08	1.7423e+09	6.62884e+08	1.4676e+09	6.81653e+08	1.7018e+09	1.1821e+09	3.44741e+08	2.03215e+09	2.21412e+09	2.43842e+09		2.16988e+08	8.64e+08	3.13435e+08	8.71149e+08	2.96451e+08	6.56329e+08	3.04844e+08	7.61067e+08	5.28651e+08	1.54173e+08	9.08804e+08	9.90185e+08	1.21921e+09		0.434787	1.19502	0.516122	1.17873	0.564862	1.05933	1.28825
Hydroxyisocaproic acid	6.5609e+08	4.32516e+08	9.44976e+09	1.22759e+10	1.19107e+10	4.68119e+09	3.08572e+09	3.60804e+09	4.79364e+09	5.4839e+09	7.21033e+10	1.93784e+10	1751829025		5.16418e+08	3.38004e+08	8.87404e+09	8.5905e+09	2.5064e+10	8.40778e+09	2.48321e+09	3.74395e+09	6.67794e+09	5.47846e+09	1.09906e+11	3.48262e+10	4.97551e+08		2.30949e+08	1.5116e+08	3.96859e+09	4.29525e+09	1.1209e+10	3.76008e+09	1.11052e+09	1.67435e+09	2.98646e+09	2.45004e+09	4.91515e+10	1.55747e+10	2.48776e+08		0.787114	0.781484	0.939075	0.699785	2.10433	1.79608	0.804742
Ornithine	8.57188e+07	7.08809e+07	1.24628e+09	2.41823e+09	1.2711e+08	3.06297e+08	1.86171e+08	1.40715e+08	9.47443e+07	3.07594e+08	1.39308e+09	9050365310	7.74308e+08		4.28285e+07	2.65718e+07	2.21037e+09	1.44542e+09	1.15878e+08	2.93739e+08	7.49292e+07	8.74599e+07	3.14009e+07	1.43149e+08	1.96004e+09	1.84525e+10	5.48036e+08		1.91535e+07	1.18833e+07	9.88509e+08	7.22712e+08	5.18223e+07	1.31364e+08	3.35093e+07	3.91133e+07	1.40429e+07	6.40182e+07	8.76557e+08	8.25223e+09	2.74018e+08		0.49964	0.374879	1.77358	0.597721	0.911634	0.959	0.402476
Aspartate	1.30027e+09	2.01941e+09	1.55247e+10	5.07919e+09	1.19152e+09	9.11996e+09	2.35783e+09	9.02954e+08	1.58127e+09	5.26727e+09	9.70569e+09	18926466400	1853815050		1.55675e+09	1.80824e+09	1.9446e+10	5.02507e+09	1.46823e+09	1.29958e+10	5.08254e+08	7.72186e+08	1.28458e+09	1.90047e+09	5.24391e+09	1.26171e+10	1.63176e+09		6.962e+08	8.08672e+08	8.69652e+09	2.51253e+09	6.56612e+08	5.8119e+09	2.27298e+08	3.45332e+08	5.74484e+08	8.49917e+08	2.34515e+09	5.64256e+09	8.15881e+08		1.19725	0.895431	1.25258	0.989345	1.23223	1.42499	0.21556
Malate	4.5762e+10	5.24433e+10	1.60058e+10	8.08548e+09	4.50992e+10	2.49291e+10	1.71124e+10	8.33431e+10	6.55812e+10	8.51719e+09	2.16211e+10	2.51199e+10	2464523125		1.95611e+10	2.528e+10	1.13676e+10	7.33276e+09	3.48161e+10	2.85931e+10	3.05755e+10	4.98358e+10	3.43341e+10	3.26537e+09	1.28718e+10	1.51062e+10	2.05269e+09		8.74797e+09	1.13056e+10	5.08373e+09	3.66638e+09	1.55703e+10	1.27872e+10	1.36738e+10	2.22873e+10	1.53547e+10	1.46032e+09	5.75643e+09	6.7557e+09	1.02635e+09		0.427452	0.482044	0.710213	0.906904	0.77199	1.14697	1.78674
Hypoxanthine	7.15374e+08	6.90732e+08	3.52381e+09	1.82524e+09	9.74229e+08	1.21981e+09	1.47433e+09	5.96551e+08	2.34995e+09	1.68068e+09	5.35278e+09	9.88913e+09	1.70298e+07		4.6068e+08	6.69331e+08	2.20485e+09	1.24594e+09	1.41946e+09	2.37306e+09	1.21619e+09	4.71655e+08	1.18962e+09	1.2065e+09	2.42202e+09	1.15001e+10	5.20319e+06		2.06022e+08	2.99334e+08	9.86039e+08	6.22971e+08	6.34801e+08	1.06126e+09	5.43897e+08	2.10931e+08	5.32016e+08	5.39563e+08	1.08316e+09	5.14301e+09	2.60159e+06		0.643971	0.969017	0.6257	0.682618	1.45701	1.94544	0.82491
Anthranilate	4.02416e+06	3.60195e+06	4.57479e+07	4.48328e+07	7.74547e+06	3.22008e+07	1.80963e+07	7.97806e+06	1.59099e+07	2.14482e+08	5.14108e+07	1.05738e+08	3.11607e+07		1.15745e+06	1.47638e+06	1.07627e+07	3.39717e+07	8.16845e+06	1.64759e+07	8.80243e+06	4.60755e+06	1.68885e+07	3.56154e+08	1.75409e+07	5.30927e+07	8.83634e+06		517626	660255	4.81324e+06	1.69858e+07	3.65304e+06	7.36824e+06	3.93657e+06	2.06056e+06	7.55277e+06	1.59277e+08	7.84454e+06	2.37438e+07	4.41817e+06		0.287625	0.409882	0.235262	0.757741	1.05461	0.51166	0.486423
4-Aminobenzoate	6.29474e+06	5.87484e+06	2.39126e+07	1.40512e+07	6.41887e+06	3.79093e+07	1.23493e+07	6.92427e+06	8.31274e+06	1.44328e+07	2.33198e+07	2.63041e+07	2.66219e+07		1.72418e+06	1.98547e+06	1.20912e+07	1.09544e+07	2.67511e+06	4.97398e+07	8.82063e+06	1.80181e+06	1.54458e+06	7.42167e+06	1.34226e+07	8.3398e+06	8.00724e+06		771078	887927	5.40734e+06	5.47719e+06	1.19635e+06	2.22443e+07	3.9447e+06	805795	690756	3.31907e+06	6.00277e+06	3.72967e+06	4.00362e+06		0.273909	0.337961	0.505641	0.779605	0.416757	1.31208	0.714259
Salicylate	1.19898e+08	1.07641e+08	4.03061e+08	4.64473e+08	1.33057e+08	1.98349e+08	1.51112e+08	1.70617e+08	1.76e+08	4.72104e+09	1.23644e+09	1123909530	6.74165e+07		5.5577e+07	4.52881e+07	4.69697e+08	6.02203e+08	3.43959e+07	1.30742e+08	8.84211e+07	7.4293e+07	1.08658e+08	8.83412e+09	1.36722e+09	1.83873e+09	2.22763e+07		2.48548e+07	2.02535e+07	2.10055e+08	3.01102e+08	1.53823e+07	5.84696e+07	3.95431e+07	3.32248e+07	4.85933e+07	3.95074e+09	6.11437e+08	8.22306e+08	1.11381e+07		0.463535	0.420732	1.16533	1.29653	0.258505	0.659152	0.585137
Hydroxybenzoate	1.15007e+07	1.58718e+07	1.41467e+09	2.9398e+08	4.52221e+08	9.26821e+08	3.91124e+08	2.24751e+07	1.63294e+07	1.18407e+08	4.3136e+08	5.66993e+08	5.0642e+07		5.72023e+06	1.03313e+07	8.18747e+08	3.63269e+08	9.90232e+08	1.22008e+09	5.03211e+08	1.58754e+07	8.90958e+06	9.76072e+07	4.14777e+08	6.02288e+08	1.97178e+07		2.55816e+06	4.62029e+06	3.66155e+08	1.81634e+08	4.42845e+08	5.45637e+08	2.25043e+08	7.0997e+06	3.98449e+06	4.36513e+07	1.85494e+08	2.69351e+08	9.85892e+06		0.497383	0.650921	0.578756	1.23569	2.18971	1.31642	1.28658
Acetylphosphate	400423	456184	3.21178e+06	811865	901042	791986	2.48001e+06	1.13795e+06	3.19027e+06	1.38198e+06	3.66973e+06	7.12385e+06	98249.1		170826	257497	4.15613e+06	604304	1.30359e+06	718563	1.62173e+06	589760	2.49481e+06	608515	4.99231e+06	6.89576e+06	85588.5		76395.6	115156	1.85868e+06	302152	582983	321351	725260	263749	1.11571e+06	272136	2.23263e+06	3.08388e+06	42794.3		0.426613	0.564459	1.29403	0.74434	1.44676	0.907292	0.65392
phosphorylethanolamine	6.49748e+09	6.12806e+09	1.27346e+09	1.68755e+09	7.42495e+09	1.92519e+09	5.614e+09	9.58739e+09	8.62688e+09	3.26275e+09	1.84729e+09	3696098800	1.29577e+08		3.63519e+09	3.69163e+09	5.82784e+08	1.74091e+09	5.42916e+09	3.2254e+09	2.95668e+09	4.11423e+09	2.50563e+09	1.84892e+09	7.87386e+08	3.36569e+09	2.09267e+07		1.62571e+09	1.65095e+09	2.60629e+08	8.70454e+08	2.428e+09	1.44244e+09	1.32227e+09	1.83994e+09	1.12055e+09	8.2686e+08	3.5213e+08	1.50518e+09	1.04633e+07		0.559476	0.602413	0.457637	1.03162	0.731205	1.67537	0.526662
Histidinol	225379	372842	1.54971e+07	1.2941e+07	555550	3.14329e+06	1.98791e+07	405389	318063	1.29146e+08	2.07468e+07	2.9254e+07	483530		85973.3	268526	2.82887e+07	1.38119e+07	599110	3.39553e+06	1.67724e+07	195290	206170	7.30973e+07	2.99492e+07	2.63301e+07	365634		38448.4	120089	1.26511e+07	6.90594e+06	267930	1.51853e+06	7.50084e+06	87336.2	92202	3.26901e+07	1.33937e+07	1.17752e+07	182817		0.381461	0.720215	1.82542	1.06729	1.07841	1.08025	0.843719
alpha-Ketoglutarate	1.89289e+09	3.85545e+09	4.70816e+08	2.69138e+08	3.20744e+09	6.2473e+08	1.17772e+09	9.79048e+09	1.50399e+09	4.50216e+08	1.37645e+09	1495498908	1.94606e+07		1.31006e+09	3.06465e+09	3.14156e+08	2.62627e+08	2.21288e+09	6.9888e+08	2.28319e+09	1.4303e+10	1.39869e+09	4.50395e+08	1.65978e+09	1.09877e+09	7.78582e+06		5.85879e+08	1.37055e+09	1.40495e+08	1.31314e+08	9.89628e+08	3.12549e+08	1.02107e+09	6.39649e+09	6.25514e+08	2.01423e+08	7.42274e+08	4.91385e+08	3.89291e+06		0.692098	0.794888	0.66726	0.975809	0.68992	1.11869	1.93865
methyl glutaric acid	2.27102e+08	4.2373e+08	2.71693e+08	8.38286e+08	5.80509e+08	2.7113e+08	7.79071e+08	2.49265e+09	6.08888e+08	1.39963e+09	7.97202e+08	1.84831e+09	6.10531e+08		1.49118e+08	5.71612e+08	1.30756e+08	1.32013e+09	3.83893e+08	8.75617e+07	4.95515e+08	4.45124e+09	6.59529e+08	5.08341e+08	4.71741e+08	3.13336e+09	2.81439e+08		6.66878e+07	2.55633e+08	5.84761e+07	6.60067e+08	1.71682e+08	3.91588e+07	2.21601e+08	1.99066e+09	2.9495e+08	2.27337e+08	2.10969e+08	1.40128e+09	1.40719e+08		0.656615	1.349	0.481265	1.5748	0.661303	0.322951	0.636034
Glutamine	9.72435e+09	9.50185e+09	2.11496e+09	3.09995e+09	8.85806e+09	2.85424e+09	3.11191e+09	1.76528e+10	1.13218e+10	1.09029e+09	2.78632e+09	8.94519e+09	8.42777e+08		4.80264e+09	4.55194e+09	3.28826e+08	4.67794e+09	5.73077e+09	3.0741e+09	5.13174e+09	5.41833e+09	4.06268e+09	6.17323e+08	2.07315e+09	9.04965e+09	5.39341e+08		2.14781e+09	2.03569e+09	1.47055e+08	2.33897e+09	2.56288e+09	1.37478e+09	2.29498e+09	2.42315e+09	1.81688e+09	2.76075e+08	9.27141e+08	4.04713e+09	2.69671e+08		0.493878	0.479058	0.155476	1.50904	0.646955	1.07703	1.64906
Glutamate	7.67183e+09	9.93993e+09	6.82404e+09	1.06806e+10	7.88033e+09	6.13191e+09	4.40716e+09	9.58462e+09	1.25477e+10	6.94164e+09	1.18485e+10	28583110000	2331686850		3.22755e+09	4.44883e+09	3.29934e+09	6.31216e+09	3.75441e+09	1.70755e+09	8.14895e+08	5.76841e+09	6.21254e+09	2.20624e+09	5.34587e+09	3.17949e+10	1.51422e+09		1.4434e+09	1.98958e+09	1.47551e+09	3.15608e+09	1.67902e+09	7.63641e+08	3.64432e+08	2.57971e+09	2.77833e+09	9.86661e+08	2.39075e+09	1.42191e+10	7.57112e+08		0.420701	0.447572	0.483487	0.590991	0.476428	0.27847	0.184902
2-Oxo-4-methylthiobutanoate	6656.97	100	2.50339e+08	7.09721e+07	7.41255e+06	5.63215e+07	5.35318e+06	51030.1	100	2.09754e+07	4.11703e+08	9.4138e+06	59071.6		14885.4	0	4.60362e+08	1.35264e+08	1.64e+07	1.00172e+08	6.98407e+06	36258.4	0	2.46029e+07	8.98086e+08	6.00129e+06	94367		6656.97	0	2.0588e+08	6.7632e+07	7.33428e+06	4.47984e+07	3.12337e+06	16215.3	0	1.10027e+07	4.01636e+08	2.68386e+06	47183.5		2.23607	0	1.83896	1.90587	2.21246	1.77858	1.30466
2-hydroxyglutaric acid	5.97117e+08	7.3955e+08	5.3313e+09	1.57269e+10	1.66826e+09	3.62544e+09	1.00692e+10	1.39639e+10	3.45832e+10	1.84811e+09	7.47706e+09	6.13242e+10	9.74076e+07		2.5728e+08	5.49822e+08	1.83211e+09	2.44731e+10	6.6959e+08	2.84817e+09	1.76861e+10	1.32806e+10	1.93592e+10	6.21247e+08	8.20041e+09	1.20967e+11	4.54602e+07		1.15059e+08	2.45888e+08	8.19342e+08	1.22365e+10	2.9945e+08	1.27374e+09	7.90948e+09	5.93925e+09	8.65772e+09	2.7783e+08	3.66733e+09	5.4098e+10	2.27301e+07		0.430871	0.743454	0.343651	1.55612	0.401371	0.785608	1.75645
2-Hydroxy-2-methylsuccinate	6.30222e+08	7.74576e+08	5.35334e+09	1.57788e+10	1.70431e+09	3.65247e+09	1.01201e+10	1.40487e+10	3.47067e+10	1.8617e+09	7.51601e+09	6.15007e+10	1.07751e+08		2.66418e+08	5.60473e+08	1.83863e+09	2.45512e+10	6.77549e+08	2.86203e+09	1.77691e+10	1.33189e+10	1.94292e+10	6.1986e+08	8.22133e+09	1.21289e+11	4.8439e+07		1.19146e+08	2.50651e+08	8.2226e+08	1.22756e+10	3.03009e+08	1.27994e+09	7.94659e+09	5.95639e+09	8.68901e+09	2.7721e+08	3.67669e+09	5.42421e+10	2.42195e+07		0.422737	0.723587	0.343454	1.55596	0.39755	0.783588	1.75582
Methionine	3.01066e+08	2.85293e+08	7.12181e+08	1.6707e+09	3.15636e+08	3.9113e+08	3.09091e+08	1.24921e+09	4.83658e+08	3.64106e+08	5.87228e+08	2.98381e+09	5.60873e+07		1.52379e+08	1.59033e+08	1.30089e+09	1.89481e+09	2.11795e+08	5.2676e+08	4.66958e+08	5.74189e+08	1.64604e+08	1.86534e+08	7.11509e+08	5.78734e+09	2.82729e+07		6.8146e+07	7.11216e+07	5.81775e+08	9.47404e+08	9.47177e+07	2.35574e+08	2.0883e+08	2.56785e+08	7.36131e+07	8.34206e+07	3.18196e+08	2.58818e+09	1.41365e+07		0.506131	0.557436	1.82663	1.13414	0.671012	1.34676	1.51075
xylose	1.26235e+07	1.24594e+07	1.9111e+07	1.72023e+07	1.11741e+07	1.51484e+07	2.25234e+07	1.75159e+07	1.84271e+07	2.70399e+07	3.29912e+07	54494556	1.30328e+07		2.57115e+06	5.80279e+06	1.12565e+07	1.43968e+07	5.08851e+06	4.98979e+06	8.52905e+06	7.28826e+06	9.80092e+06	1.56997e+07	2.09373e+07	3.34439e+07	3.96292e+06		1.14985e+06	2.59509e+06	5.03405e+06	7.1984e+06	2.27565e+06	2.2315e+06	3.81431e+06	3.25941e+06	4.3831e+06	7.02111e+06	9.36342e+06	1.49566e+07	1.98146e+06		0.20368	0.465736	0.589007	0.836913	0.455386	0.329394	0.378675
3-Methylphenylacetic acid	5.26714e+07	6.44834e+07	1.4085e+09	3.16597e+09	2.12451e+07	7.9941e+07	8.09155e+07	6.17809e+07	1.44731e+08	7.1546e+07	9.11898e+09	4319159332	609712250		4.99999e+07	6.8895e+07	2.92239e+09	6.28798e+09	1.64213e+07	6.5423e+07	1.20218e+08	4.70351e+07	2.11908e+08	6.90247e+07	1.30973e+10	9.51888e+09	2.14629e+08		2.23606e+07	3.08108e+07	1.30693e+09	3.14399e+09	7.34382e+06	2.92581e+07	5.3763e+07	2.10347e+07	9.4768e+07	3.08688e+07	5.85731e+09	4.25697e+09	1.07315e+08		0.949279	1.06841	2.07482	1.98611	0.772945	0.818391	1.48572
Guanine	323687	343015	1.95369e+07	5.57988e+06	1.08078e+07	1.66716e+07	1.14437e+07	121519	222866	9.37955e+07	2.24882e+08	5.33591e+08	1.89799e+07		200516	241160	3.77766e+06	3.62433e+06	2.39367e+07	2.05247e+07	1.1977e+07	92355.8	198173	1.77316e+08	3.29721e+08	1.09534e+09	1.87605e+07		89673.6	107850	1.68942e+06	1.81217e+06	1.07048e+07	9.1789e+06	5.35627e+06	41302.8	88625.8	7.92981e+07	1.47456e+08	4.89849e+08	9.38025e+06		0.619476	0.703061	0.19336	0.649536	2.21475	1.23112	1.0466
Xanthine	1.64561e+09	1.42924e+09	8.26516e+09	8.35636e+09	2.3146e+09	3.19081e+09	3.51267e+09	1.68238e+09	4.17931e+09	5.6429e+09	9.72367e+09	20635436000	4.98347e+07		1.01142e+09	1.4041e+09	4.3224e+09	2.00317e+09	2.87244e+09	4.08448e+09	1.496e+09	1.36626e+09	1.98361e+09	3.57114e+09	5.39794e+09	2.39819e+10	9.10171e+06		4.5232e+08	6.27933e+08	1.93303e+09	1.00159e+09	1.28459e+09	1.82663e+09	6.6903e+08	6.1101e+08	8.87097e+08	1.59706e+09	2.41403e+09	1.07251e+10	4.55085e+06		0.614617	0.982412	0.522966	0.239718	1.24101	1.28007	0.425886
Vanillin	4.53633e+07	5.02328e+07	1.59187e+09	9.96021e+08	8.92668e+08	7.29098e+08	2.64015e+08	6.65943e+07	5.76799e+07	2.59987e+08	2.07246e+09	3.39286e+08	1.80762e+08		1.38279e+07	2.66143e+07	1.11713e+09	1.16942e+09	1.91782e+09	8.59589e+08	2.73601e+08	2.84612e+07	1.4627e+07	2.25673e+08	1.70061e+09	2.35009e+08	5.30357e+07		6.18403e+06	1.19023e+07	4.99597e+08	5.8471e+08	8.57676e+08	3.8442e+08	1.22358e+08	1.27282e+07	6.5414e+06	1.00924e+08	7.60538e+08	1.05099e+08	2.65178e+07		0.304826	0.52982	0.701774	1.17409	2.14842	1.17898	1.03631
Hydroxyphenylacetate	2.69812e+07	2.41558e+07	2.6902e+09	1.95194e+09	3.28461e+08	1.82519e+09	6.41519e+08	3.58883e+07	4.98313e+07	3.71589e+09	2.07837e+09	5397884664	9.77226e+07		6.13585e+06	9.02309e+06	1.95368e+09	2.25893e+09	6.72212e+08	1.50651e+09	1.03925e+09	1.19091e+07	1.85021e+07	5.35219e+09	1.75668e+09	4.19022e+09	2.45351e+07		2.74404e+06	4.03525e+06	8.7371e+08	1.12947e+09	3.00622e+08	6.73731e+08	4.64768e+08	5.32591e+06	8.27441e+06	2.39357e+09	7.85611e+08	1.87392e+09	1.22676e+07		0.227412	0.373537	0.726219	1.15728	2.04655	0.8254	1.61999
Xylitol	9.96841e+07	7.7224e+07	5.73393e+08	5.54415e+08	1.5657e+08	9.20502e+08	6.81867e+08	5.21392e+08	8.23013e+08	6.00121e+08	1.01356e+09	2.68589e+09	2.8389e+08		3.45011e+07	2.1869e+07	2.32206e+08	4.56497e+08	7.17331e+07	8.46563e+08	3.61582e+08	4.69754e+08	2.30649e+08	3.74363e+08	5.41194e+08	4.00144e+09	5.55563e+07		1.54293e+07	9.78009e+06	1.03846e+08	2.28249e+08	3.208e+07	3.78594e+08	1.61704e+08	2.1008e+08	1.03149e+08	1.6742e+08	2.42029e+08	1.7895e+09	2.77782e+07		0.346104	0.283189	0.404968	0.823385	0.458153	0.919676	0.530283
Dopamine	1.78232e+09	2.39454e+09	2.33659e+07	1.06471e+09	3.105e+09	5.25597e+08	6.46647e+08	2.05239e+09	3.21224e+09	2.65834e+07	2.78382e+08	1.96544e+09	2.32394e+07		1.65771e+09	1.13403e+09	2.71581e+07	2.03308e+09	2.35242e+09	1.13826e+09	1.37925e+09	1.07156e+09	2.30512e+09	1.35742e+07	3.60896e+08	4.33413e+09	9.61839e+06		7.4135e+08	5.07155e+08	1.21455e+07	1.01654e+09	1.05203e+09	5.09043e+08	6.1682e+08	4.79218e+08	1.03088e+09	6.07057e+06	1.61398e+08	1.93828e+09	4.80919e+06		0.930088	0.473592	1.1623	1.90952	0.757621	2.16564	2.13293
2_3-Dihydroxybenzoate	1.55407e+06	1.03384e+06	1.55344e+08	3.48404e+08	3.1516e+06	2.51087e+08	3.47502e+07	7.27732e+06	5.25987e+06	4.69447e+08	2.05683e+08	6.84965e+08	4.27361e+06		874047	476497	1.3056e+08	4.37204e+08	4.43187e+06	4.06204e+08	3.9042e+07	1.76499e+06	5.66987e+06	5.37411e+08	3.39394e+08	1.22739e+09	1.37436e+06		390886	213096	5.83882e+07	2.18602e+08	1.98199e+06	1.8166e+08	1.74601e+07	789325	2.53564e+06	2.40337e+08	1.51782e+08	5.48907e+08	687182		0.562426	0.460901	0.840457	1.25488	1.40623	1.61778	1.1235
Histidine	2.26843e+09	2.36341e+09	5.77745e+08	1.20494e+09	2.07251e+09	6.4939e+08	7.49223e+08	3.6475e+09	2.9734e+09	2.65144e+08	6.92505e+08	6745612680	1.34439e+09		6.17095e+08	8.77809e+08	6.91529e+08	1.60702e+09	1.35319e+09	8.72313e+08	1.14523e+09	1.4946e+09	9.42523e+08	1.30365e+08	4.98684e+08	1.39001e+10	1.18459e+09		2.75973e+08	3.92568e+08	3.09261e+08	8.03511e+08	6.05166e+08	3.9011e+08	5.12161e+08	6.68407e+08	4.21509e+08	5.83012e+07	2.23018e+08	6.21633e+09	5.92296e+08		0.272037	0.371416	1.19694	1.3337	0.652924	1.34328	1.52855
Orotate	1.222e+07	2.14006e+07	4.11062e+09	4.58642e+09	7.43505e+08	2.80308e+09	5.88592e+08	4.60854e+07	2.2666e+07	1.04483e+09	2.25741e+09	3.10566e+09	613574		9.09476e+06	2.41711e+07	3.95745e+09	8.96756e+09	1.62196e+09	5.76228e+09	8.01522e+08	2.15122e+07	1.52044e+07	1.1467e+09	2.46067e+09	3.99695e+09	646908		4.0673e+06	1.08097e+07	1.76983e+09	4.48378e+09	7.25365e+08	2.57697e+09	3.58451e+08	9.62053e+06	6.79959e+06	5.1282e+08	1.10045e+09	1.78749e+09	323454		0.744249	1.12946	0.962738	1.95524	2.18151	2.0557	1.36176
Dihydroorotate	3.21698e+06	4.00152e+06	3.83126e+07	2.29563e+08	6.71946e+06	7.88254e+07	2.4587e+07	2.29944e+07	1.50342e+07	3.81976e+07	3.2084e+07	78672452	1.69888e+06		2.43014e+06	3.86806e+06	3.30699e+07	4.36842e+08	4.14376e+06	8.88495e+07	2.30371e+07	1.37443e+07	2.46773e+07	4.43028e+07	2.9183e+07	6.75141e+07	571655		1.08679e+06	1.72985e+06	1.47893e+07	2.18421e+08	1.85314e+06	3.97347e+07	1.03025e+07	6.14663e+06	1.1036e+07	1.98128e+07	1.3051e+07	3.01932e+07	285827		0.755411	0.966647	0.863159	1.90292	0.61668	1.12717	0.936964
Allantoin	3.21141e+07	3.21698e+07	2.10956e+09	6.42951e+08	4.56901e+08	8.02725e+08	5.48482e+08	9.16258e+07	1.47395e+08	2.63212e+08	1.89293e+09	3244864912	1.49954e+07		1.36018e+07	3.75217e+07	1.59614e+09	1.03308e+09	9.13828e+08	1.30648e+09	9.5088e+08	1.38024e+08	1.56097e+08	3.10397e+08	1.44944e+09	3.71539e+09	7.34311e+06		6.08292e+06	1.67802e+07	7.13816e+08	5.16541e+08	4.08676e+08	5.84276e+08	4.25247e+08	6.17263e+07	6.98089e+07	1.38814e+08	6.4821e+08	1.66157e+09	3.67156e+06		0.423546	1.16636	0.756624	1.60678	2.00006	1.62756	1.73366
pimelic acid	1.59965e+08	1.48831e+08	5.54404e+08	2.53464e+08	1.22476e+08	4.69403e+08	2.01584e+08	2.16533e+08	1.83857e+08	3.14229e+08	4.16632e+08	8.78278e+08	8.19224e+08		7.45206e+07	7.31885e+07	2.656e+08	2.06172e+08	4.87547e+07	2.73296e+08	3.42508e+07	1.06127e+08	8.57301e+07	4.70011e+07	1.08597e+08	5.04718e+08	2.4555e+08		3.33266e+07	3.27309e+07	1.1878e+08	1.03086e+08	2.18038e+07	1.22222e+08	1.53174e+07	4.74614e+07	3.83397e+07	2.10195e+07	4.8566e+07	2.25717e+08	1.22775e+08		0.465856	0.491754	0.479073	0.813416	0.398075	0.582221	0.169909
Indole-3-carboxylate	1.43126e+07	1.13674e+08	5.41707e+08	4.24954e+08	8.39254e+07	2.24195e+08	6.41134e+07	5.90508e+07	2.04896e+07	1.77849e+08	1.89935e+08	4.24292e+08	34031735		1.74265e+07	1.92109e+08	1.46839e+08	4.97685e+08	1.67304e+08	1.99057e+08	8.04666e+07	8.15524e+07	2.09997e+07	1.14612e+08	4.18044e+07	2.8383e+08	1.11228e+07		7.79337e+06	8.59136e+07	6.56686e+07	2.48842e+08	7.48208e+07	8.9021e+07	3.59857e+07	3.64713e+07	9.39136e+06	5.12561e+07	1.86955e+07	1.26933e+08	5.56141e+06		1.21757	1.68999	0.271068	1.17115	1.99349	0.887875	1.25507
2-Aminoadipate	1.71377e+08	3.62479e+08	5.44031e+08	3.25808e+08	2.79608e+08	5.16412e+08	3.07579e+08	4.03646e+08	3.27201e+08	2.93911e+08	3.93353e+08	1.00267e+09	1.50899e+08		4.56216e+07	4.11989e+08	2.02318e+08	4.62169e+08	1.40398e+08	7.97975e+08	1.84948e+08	2.80305e+08	2.2919e+08	6.72511e+07	1.1834e+08	5.70116e+08	3.82705e+07		2.04026e+07	1.84247e+08	9.04792e+07	2.31084e+08	6.27877e+07	3.56865e+08	8.27112e+07	1.25356e+08	1.02497e+08	3.00756e+07	5.29231e+07	2.54963e+08	1.91353e+07		0.266206	1.13659	0.371886	1.41853	0.502123	1.54523	0.601301
Carnitine	1.81939e+07	1.8805e+07	3.82613e+07	5.59659e+07	2.48057e+07	1.78875e+07	1.16951e+07	4.4012e+07	3.04889e+07	1.28095e+07	3.45924e+07	165434346	8.71457e+06		1.08769e+07	5.74357e+06	6.98068e+07	6.11298e+07	1.46627e+07	2.07979e+07	1.02356e+07	2.16196e+07	1.1609e+07	3.42002e+06	3.29576e+07	3.2962e+08	2.26153e+06		4.86428e+06	2.5686e+06	3.12185e+07	3.05649e+07	6.55736e+06	9.30109e+06	4.57748e+06	9.66859e+06	5.19172e+06	1.52948e+06	1.47391e+07	1.4741e+08	1.13077e+06		0.59783	0.305427	1.82448	1.09227	0.591104	1.1627	0.875201
hydroxylysine	881482	1.02035e+06	1.49644e+07	1.43868e+07	3.41136e+06	4.12966e+06	5.58945e+06	1.58648e+06	1.35088e+06	1.40357e+07	1.69863e+07	32376442	859078		268853	876304	7.58353e+06	1.68119e+07	5.46121e+06	3.38071e+06	5.99204e+06	1.04858e+06	948121	6.4755e+06	9.1164e+06	1.60708e+07	557654		120235	391895	3.39146e+06	8.40595e+06	2.44233e+06	1.5119e+06	2.67972e+06	468939	424013	2.89593e+06	4.07698e+06	7.18707e+06	278827		0.305001	0.858827	0.50677	1.16857	1.60089	0.818642	1.07203
Phenylpyruvate	1.53102e+07	1.37728e+07	3.53063e+09	3.35812e+08	1.27764e+09	5.15401e+08	2.07616e+08	8.69585e+07	2.25789e+07	1.2354e+08	4.65118e+09	7.38712e+08	3.28142e+07		5.61147e+06	8.45331e+06	3.34074e+09	3.06144e+08	2.78941e+09	5.23926e+08	1.83679e+08	7.16247e+07	1.67428e+07	1.11617e+08	8.87065e+09	8.37313e+08	9.87444e+06		2.50953e+06	3.78044e+06	1.49402e+09	1.53072e+08	1.24746e+09	2.34307e+08	8.21437e+07	3.20316e+07	7.48763e+06	4.99164e+07	3.96707e+09	3.74458e+08	4.93722e+06		0.366519	0.613769	0.946217	0.911651	2.18326	1.01654	0.884705
Methionine sulfoxide	9.1125e+08	1.1042e+09	3.27389e+08	2.04549e+08	8.37215e+08	2.30309e+08	4.91581e+08	1.39469e+09	6.5659e+08	1.69089e+08	2.07585e+07	1.97567e+08	1.08874e+07		1.9953e+08	8.04722e+08	6.77604e+08	2.85427e+08	5.38423e+08	3.66181e+08	5.95753e+08	9.24141e+08	3.58719e+08	1.8425e+08	2.55196e+07	3.13213e+08	3.36069e+06		8.92324e+07	3.59883e+08	3.03034e+08	1.42714e+08	2.4079e+08	1.63761e+08	2.66429e+08	4.13288e+08	1.60424e+08	8.23993e+07	1.14127e+07	1.40073e+08	1.68034e+06		0.218962	0.72878	2.06972	1.3954	0.643112	1.58996	1.21191
Phenylalanine	9.97679e+09	8.36761e+09	1.17636e+10	1.98249e+10	1.01242e+10	6.15089e+09	4.34638e+09	2.32126e+10	1.00158e+10	3.58512e+09	1.67967e+10	7.72892e+10	2.75875e+09		7.90148e+09	4.82515e+09	2.05115e+10	1.78345e+10	8.63987e+09	8.96274e+09	6.52441e+09	1.21662e+10	7.19598e+09	1.08909e+09	1.54584e+10	1.55827e+11	1.12782e+09		3.53365e+09	2.15787e+09	9.17304e+09	8.91727e+09	3.86387e+09	4.00826e+09	2.9178e+09	5.44091e+09	3.21814e+09	4.87055e+08	6.91322e+09	6.96881e+10	5.63911e+08		0.791986	0.576646	1.74365	0.899604	0.85339	1.45715	1.50111
Phenyllactic acid	3.77978e+07	2.64549e+07	3.20425e+09	3.40535e+09	1.13286e+09	6.70982e+08	2.79859e+09	2.93086e+08	1.30314e+08	1.0899e+10	1.64893e+10	8340768960	6.13194e+07		3.12887e+07	1.66054e+07	2.58143e+09	3.82891e+09	2.47147e+09	1.05554e+09	2.26901e+09	4.18097e+08	1.03098e+08	5.78409e+09	9.07428e+09	5.34125e+09	1.37889e+07		1.39927e+07	7.42616e+06	1.15445e+09	1.91445e+09	1.10527e+09	4.72051e+08	1.01473e+09	1.86978e+08	4.61068e+07	2.58672e+09	4.05814e+09	2.38868e+09	6.89444e+06		0.827793	0.627686	0.805625	1.12438	2.18161	1.57313	0.810769
Dipicolinate	1.55992e+06	4.22996e+06	2.33511e+09	8.42795e+08	2.86501e+08	2.69269e+09	7.95719e+08	1.13085e+06	5.94484e+06	4.41092e+07	3.10025e+08	1306551422	1.31525e+07		1.24794e+06	7.84984e+06	1.69154e+09	1.37474e+09	6.33279e+08	3.22736e+09	1.76742e+09	1.10492e+06	4.67223e+06	3.60559e+07	2.82278e+08	1.46002e+09	4.84347e+06		558097	3.51056e+06	7.56479e+08	6.87369e+08	2.83211e+08	1.44332e+09	7.90416e+08	494135	2.08949e+06	1.61247e+07	1.26239e+08	6.52941e+08	2.42173e+06		0.800003	1.85577	0.724394	1.63117	2.21039	1.19857	2.22117
Phosphoenolpyruvate	1.66297e+07	2.21259e+07	8.48636e+08	2.35817e+08	2.64129e+08	2.86047e+08	2.01728e+08	8.00289e+07	4.66857e+07	1.66129e+08	4.79924e+08	523206850	3.68982e+06		9.4863e+06	1.32785e+07	1.14205e+09	2.26048e+08	5.49725e+08	2.22895e+08	4.86132e+07	5.83901e+07	2.06423e+07	1.48786e+08	2.34834e+08	3.88847e+08	3.04239e+06		4.2424e+06	5.93831e+06	5.10739e+08	1.13024e+08	2.45845e+08	9.96818e+07	2.17405e+07	2.61129e+07	9.2315e+06	6.65393e+07	1.05021e+08	1.73898e+08	1.52119e+06		0.570444	0.600131	1.34574	0.958572	2.08127	0.779227	0.240984
Uric acid	5.00218e+09	3.65375e+09	1.63249e+09	1.32092e+09	1.66543e+09	1.28014e+09	2.48229e+09	5.50891e+09	3.58616e+09	2.5165e+09	2.40382e+09	2.75372e+09	5.12205e+08		2.09851e+09	4.69845e+09	1.179e+09	1.44529e+09	1.68524e+09	1.19459e+09	2.2337e+09	2.75142e+09	2.22704e+09	6.87453e+08	7.52365e+08	4.14689e+09	5.02705e+08		9.38482e+08	2.10121e+09	5.27264e+08	7.22645e+08	7.53663e+08	5.34239e+08	9.9894e+08	1.23047e+09	9.95962e+08	3.07438e+08	3.36468e+08	1.85454e+09	2.51353e+08		0.419519	1.28593	0.722211	1.09415	1.0119	0.933175	0.899855
3_4-Dihydroxyphenylacetate (DOPAC)	7.028e+06	8.05423e+06	1.12976e+09	4.13211e+08	2.52164e+08	5.09642e+08	2.04481e+08	1.5609e+07	8.78786e+06	4.01664e+08	6.09525e+08	7.6594e+08	2.59501e+07		2.7857e+06	5.33301e+06	7.08292e+08	3.48592e+08	5.49818e+08	4.4832e+08	2.59716e+08	8.28363e+06	4.20864e+06	1.60597e+08	2.56854e+08	6.59361e+08	5.65597e+06		1.2458e+06	2.385e+06	3.16758e+08	1.74296e+08	2.45886e+08	2.00495e+08	1.16148e+08	3.70455e+06	1.88216e+06	7.1821e+07	1.14868e+08	2.94875e+08	2.82798e+06		0.396372	0.662138	0.626938	0.843617	2.1804	0.879677	1.27012
Cysteate	1.05134e+06	934922	9.75329e+06	4.91845e+06	3.08208e+06	1.74276e+07	5.38874e+06	1.17905e+06	951151	1.51137e+06	6.19327e+06	1.28167e+07	5.28934e+07		609489	709146	8.61337e+06	3.52473e+06	4.90617e+06	2.09021e+07	8.37063e+06	1.29107e+06	601123	743269	5.43081e+06	1.28269e+07	4.94988e+07		272572	317140	3.85202e+06	1.76236e+06	2.19411e+06	9.34772e+06	3.74346e+06	577383	268830	332400	2.42873e+06	5.73636e+06	2.47494e+07		0.579724	0.758508	0.883125	0.716635	1.59184	1.19937	1.55336
1-Methylhistidine	1.96264e+07	1.85287e+07	3.82826e+07	2.91962e+07	3.58736e+07	3.23732e+07	2.47488e+07	2.65242e+07	1.81476e+07	5.48738e+07	2.62885e+07	1.22243e+08	1.82902e+07		4.76098e+06	1.01568e+07	1.67072e+07	1.57027e+07	2.29045e+07	1.88045e+07	1.78264e+07	1.33113e+07	9.91152e+06	2.70353e+07	1.45041e+07	9.44743e+07	6.09197e+06		2.12917e+06	4.54224e+06	7.47169e+06	7.85135e+06	1.02432e+07	8.40963e+06	7.97222e+06	5.95298e+06	4.43257e+06	1.20905e+07	6.48645e+06	4.22502e+07	3.04598e+06		0.242581	0.548163	0.436417	0.537833	0.638478	0.580867	0.720295
Sulfolactate	1.58656e+07	2.23035e+07	2.50503e+08	2.71751e+08	7.37685e+07	4.00838e+08	1.00763e+08	5.39097e+07	1.74397e+07	1.2966e+07	1.59056e+08	1.66749e+08	6.83565e+06		6.90124e+06	2.60486e+07	1.86866e+08	2.23958e+08	1.3168e+08	2.8518e+08	1.70018e+08	4.08298e+07	1.04175e+07	7.65787e+06	1.70258e+08	1.56884e+08	4.9254e+06		3.08633e+06	1.16493e+07	8.35688e+07	1.11979e+08	5.88892e+07	1.27536e+08	7.60342e+07	1.82596e+07	4.65885e+06	3.4247e+06	7.61418e+07	7.01607e+07	2.4627e+06		0.434983	1.16791	0.745963	0.824128	1.78505	0.711459	1.6873
Glycerone phosphate	1.0423e+08	1.8393e+08	2.6689e+07	1.77282e+07	1.17631e+08	5.35926e+07	9.94054e+07	2.38945e+08	2.07721e+08	2.19553e+07	3.06961e+07	6.11756e+07	1.2295e+06		9.03276e+07	9.31635e+07	1.45826e+07	1.64943e+07	7.33163e+07	3.95287e+07	1.10711e+08	2.09356e+08	8.03465e+07	3.40127e+07	1.26915e+07	6.60892e+07	1.61585e+06		4.03957e+07	4.1664e+07	6.52155e+06	8.24715e+06	3.2788e+07	1.76778e+07	4.95114e+07	9.3627e+07	3.59321e+07	1.52109e+07	5.67579e+06	2.9556e+07	807923		0.866621	0.506517	0.546392	0.930399	0.623273	0.737577	1.11373
sn-Glycerol 3-phosphate	3.17731e+10	3.622e+10	7.18408e+08	4.04598e+09	2.8135e+10	7.73633e+09	5.14704e+09	4.46327e+10	4.81199e+10	2.03893e+09	1.79559e+09	2.66692e+09	3.73606e+08		1.32635e+10	1.51367e+10	2.88916e+08	6.10225e+09	1.98222e+10	1.55322e+10	8.99411e+09	2.44978e+10	2.0144e+10	1.02644e+09	1.003e+09	1.21373e+09	2.3821e+08		5.93161e+09	6.76933e+09	1.29207e+08	3.05113e+09	8.86476e+09	6.94622e+09	4.02229e+09	1.09558e+10	9.00866e+09	4.59038e+08	4.48557e+08	5.42796e+08	1.19105e+08		0.417443	0.41791	0.402161	1.50823	0.70454	2.0077	1.74743
Aconitate	3.33619e+09	3.87087e+09	1.35262e+09	4.22445e+08	3.17441e+09	1.0203e+09	1.14943e+09	3.97526e+09	1.50985e+09	1.13619e+09	3.19764e+09	1.88663e+09	4.95948e+07		2.11453e+09	2.28325e+09	7.54601e+08	5.01553e+08	1.80382e+09	9.65387e+08	1.0076e+09	2.97584e+09	1.03841e+09	5.64758e+08	2.26996e+09	2.07864e+09	2.87378e+07		9.45646e+08	1.0211e+09	3.37468e+08	2.50777e+08	8.06691e+08	4.31734e+08	4.50613e+08	1.33084e+09	4.6439e+08	2.52567e+08	1.01516e+09	9.29596e+08	1.43689e+07		0.633816	0.589855	0.55788	1.18726	0.568236	0.946179	0.876611
Shikimate	6.04943e+06	5.06818e+06	6.79425e+07	4.29859e+07	4.99819e+06	8.505e+07	2.54307e+07	7.4829e+06	5.44765e+06	4.57575e+07	2.86141e+07	1.02251e+08	2.56847e+07		2.80148e+06	1.93832e+06	7.76808e+07	3.76718e+07	2.30022e+06	7.5878e+07	3.48848e+07	2.68674e+06	1.97646e+06	3.47726e+07	2.79472e+07	1.03459e+08	8.72165e+06		1.25286e+06	866844	3.47399e+07	1.88359e+07	1.02869e+06	3.39337e+07	1.5601e+07	1.20155e+06	883898	1.55508e+07	1.24984e+07	4.62681e+07	4.36082e+06		0.463098	0.382449	1.14333	0.876376	0.460211	0.892157	1.37176
N-Acetylornithine	2.70398e+07	2.34131e+07	2.86081e+08	7.58216e+08	5.2396e+07	8.76768e+07	5.33642e+07	4.85136e+07	2.84828e+07	1.73093e+08	3.07406e+08	1956300120	1.03105e+08		1.49525e+07	1.30674e+07	3.00578e+08	8.96725e+08	2.97703e+07	5.61261e+07	2.17754e+07	1.79326e+07	1.55816e+07	7.775e+07	1.59169e+08	3.80804e+09	8.40255e+07		6.68697e+06	5.84393e+06	1.34422e+08	4.48363e+08	1.33137e+07	2.51004e+07	9.73827e+06	8.01969e+06	6.96829e+06	3.47709e+07	7.11825e+07	1.70301e+09	4.20128e+07		0.552982	0.558125	1.05067	1.18268	0.568179	0.640148	0.408053
Arginine	4.73292e+08	4.75091e+08	1.71872e+08	8.76585e+07	4.76789e+08	2.38879e+08	1.89784e+08	8.5326e+08	7.00634e+08	1.73795e+08	2.65845e+08	3.96622e+08	410051970		1.20761e+08	9.6898e+07	7.26274e+07	1.11003e+08	2.60509e+08	1.90642e+08	2.42837e+08	3.29167e+08	1.80099e+08	1.31863e+08	6.50845e+07	2.36341e+08	3.45429e+08		5.40058e+07	4.33341e+07	3.248e+07	5.55015e+07	1.16503e+08	8.52579e+07	1.086e+08	1.47208e+08	8.05425e+07	5.8971e+07	2.91067e+07	1.05695e+08	1.72715e+08		0.255151	0.203957	0.422566	1.26631	0.546382	0.798072	1.27954
Citrulline	8.81324e+06	7.19225e+06	1.34822e+09	3.77212e+09	4.24762e+07	5.22121e+08	2.9935e+08	5.24828e+07	1.3228e+07	7.6077e+08	2.30327e+09	4.66726e+09	9.7078e+06		3.08791e+06	5.00203e+06	2.5774e+09	5.53126e+09	5.90572e+07	8.14139e+08	1.80405e+08	3.67308e+07	7.77041e+06	3.13078e+08	3.09475e+09	8.70894e+09	4.14983e+06		1.38096e+06	2.23698e+06	1.15265e+09	2.76563e+09	2.64112e+07	3.64094e+08	8.06795e+07	1.64265e+07	3.47503e+06	1.40013e+08	1.38401e+09	3.89475e+09	2.07492e+06		0.350372	0.695475	1.91171	1.46635	1.39036	1.55929	0.602655
tricarballylic acid	2.33698e+07	2.60245e+07	1.40647e+09	7.52998e+08	1.38703e+08	8.8346e+08	5.3848e+08	2.47196e+08	7.1356e+07	6.11086e+08	5.9204e+08	9.23415e+08	1.317e+07		4.8176e+06	1.38567e+07	1.72696e+09	6.15037e+08	2.42785e+08	9.66495e+08	1.05546e+09	1.63914e+08	6.0146e+07	7.91819e+08	6.13555e+08	6.69286e+08	7.00352e+06		2.1545e+06	6.19691e+06	7.72322e+08	3.07519e+08	1.08577e+08	4.3223e+08	4.72016e+08	7.33044e+07	2.68981e+07	3.54112e+08	2.7439e+08	2.99314e+08	3.50176e+06		0.206146	0.53245	1.22787	0.816785	1.7504	1.09399	1.96007
Ascorbate	3.53107e+09	4.34957e+09	8.39559e+06	1.22277e+07	2.52167e+09	1.58195e+09	3.81148e+06	2.57274e+07	3.65399e+09	7.88903e+06	1.14485e+07	1.42337e+07	4.36961e+07		2.16558e+09	1.87168e+09	4.29848e+06	1.22037e+07	1.83779e+09	3.51964e+09	1.33624e+06	2.84193e+07	2.65801e+09	4.95517e+06	1.23779e+07	1.47162e+07	4.97506e+07		9.68478e+08	8.37039e+08	1.92234e+06	6.10183e+06	8.21883e+08	1.57403e+09	597583	1.27095e+07	1.1887e+09	2.21602e+06	5.53559e+06	6.5813e+06	2.48753e+07		0.613293	0.430312	0.511993	0.998033	0.728798	2.22488	0.350582
N-Carbamoyl-L-aspartate	1.64486e+07	2.31557e+07	1.58329e+09	1.83943e+09	4.59917e+07	1.54697e+09	1.30688e+08	6.0139e+07	3.01482e+07	1.2917e+08	3.40871e+08	7.44416e+08	6.07149e+06		1.05854e+07	1.69002e+07	2.61146e+09	3.55551e+09	6.70858e+07	2.80151e+09	3.90381e+07	2.94471e+07	4.49775e+07	1.61398e+08	3.32639e+08	8.1824e+08	1.70386e+06		4.73392e+06	7.55799e+06	1.16788e+09	1.77775e+09	3.00017e+07	1.25287e+09	1.74584e+07	1.31691e+07	2.01145e+07	7.21792e+07	1.48761e+08	3.65928e+08	851929		0.64354	0.72985	1.64939	1.93294	1.45865	1.81097	0.298712
Allantoate	2.60566e+09	2.67278e+09	2.31364e+09	1.34035e+09	3.44914e+09	2.24095e+09	3.89576e+09	3.61024e+09	3.14832e+09	1.48869e+09	3.33999e+09	4.93291e+09	2.88471e+06		1.04496e+09	2.02788e+09	2.34147e+09	2.63447e+09	1.78936e+09	2.81192e+09	5.03194e+08	2.98031e+09	2.139e+09	1.50389e+09	3.20343e+09	1.00365e+10	2.70782e+06		4.67319e+08	9.06896e+08	1.04714e+09	1.31723e+09	8.00224e+08	1.25753e+09	2.25035e+08	1.33284e+09	9.56591e+08	6.7256e+08	1.43262e+09	4.48847e+09	1.35391e+06		0.401033	0.758715	1.01203	1.96551	0.518782	1.25479	0.129165
2-Isopropylmalate	3.44612e+07	3.79523e+07	2.78464e+10	1.75904e+10	2.84886e+09	1.63311e+10	9.13151e+09	4.64928e+07	5.08746e+07	8.87804e+09	1.24423e+10	2.2704e+10	9.34519e+07		1.94208e+07	4.03628e+07	1.76733e+10	2.0374e+10	6.32426e+09	2.23573e+10	8.86357e+09	3.59628e+07	3.62896e+07	5.25831e+09	6.16436e+09	1.89843e+10	2.7385e+07		8.68523e+06	1.80508e+07	7.90374e+09	1.0187e+10	2.8283e+09	9.99847e+09	3.96391e+09	1.60831e+07	1.62292e+07	2.35159e+09	2.75679e+09	8.49006e+09	1.36925e+07		0.563554	1.06351	0.63467	1.15824	2.21992	1.369	0.970657
Serotonin	16111	100	1.82853e+06	1.49665e+06	870088	813181	669965	5324.23	3701.37	818303	1.39568e+06	2.48379e+06	31163.3		13362.5	0	1.74868e+06	2.02612e+06	1.94558e+06	1.29047e+06	1.46792e+06	11905.3	8276.52	401813	2.2564e+06	2.78062e+06	39986.5		5975.9	0	782033	1.01306e+06	870088	577115	656473	5324.23	3701.37	179696	1.00909e+06	1.24353e+06	19993.2		0.829405	0	0.956329	1.35377	2.23607	1.58694	2.19104
Gluconolactone	5.80979e+07	5.79728e+07	1.02325e+09	4.19416e+08	8.9073e+07	4.444e+08	2.26796e+08	1.03098e+08	9.39885e+07	6.622e+08	6.38197e+08	1434584340	1.70501e+08		1.76016e+07	1.89112e+07	1.44448e+09	3.8901e+08	6.88624e+07	3.04265e+08	8.69988e+07	3.7953e+07	2.18088e+07	1.64637e+08	5.19853e+08	8.71894e+08	5.96134e+07		7.87168e+06	8.45736e+06	6.4599e+08	1.94505e+08	3.07962e+07	1.36072e+08	3.8907e+07	1.69731e+07	9.75319e+06	7.3628e+07	2.32486e+08	3.89923e+08	2.98067e+07		0.302965	0.326208	1.41165	0.927505	0.773101	0.684666	0.383599
Glucosamine	4.09461e+06	2.56477e+06	6.57486e+07	5.78748e+07	9.27966e+06	1.08939e+08	2.62436e+07	5.47115e+06	5.5494e+06	3.46283e+07	5.69944e+07	1.66605e+08	1.43998e+07		1.73839e+06	843841	3.56452e+07	4.13997e+07	1.13575e+07	1.10075e+08	2.57181e+07	3.67925e+06	2.83321e+06	1.71122e+07	3.80778e+07	7.63098e+07	6.07167e+06		777430	377377	1.5941e+07	2.06999e+07	5.07925e+06	4.92269e+07	1.15015e+07	1.64541e+06	1.26705e+06	7.65281e+06	1.70289e+07	3.41268e+07	3.03583e+06		0.424554	0.329013	0.542143	0.715333	1.22392	1.01042	0.979974
Hydroxyphenylpyruvate	1.17139e+07	1.69089e+07	1.47886e+08	1.0156e+08	4.12673e+07	7.37568e+07	4.67804e+07	3.75277e+07	1.08607e+07	4.93339e+07	1.43281e+08	215632752	2.89069e+07		4.20222e+06	2.0714e+07	9.52641e+07	8.21938e+07	5.39512e+07	4.25856e+07	2.11518e+07	2.15773e+07	5.61662e+06	2.82333e+07	1.23523e+08	2.42433e+08	9.46963e+06		1.87929e+06	9.2636e+06	4.26034e+07	4.10969e+07	2.41277e+07	1.90449e+07	9.45937e+06	9.64966e+06	2.51183e+06	1.26263e+07	5.5241e+07	1.08419e+08	4.73482e+06		0.358739	1.22504	0.644172	0.809312	1.30736	0.577379	0.45215
myo-Inositol	4.77636e+08	4.61831e+08	3.98311e+08	1.34975e+09	2.83908e+08	8.21936e+08	6.90507e+08	1.03467e+09	1.0032e+09	2.11987e+08	2.90242e+08	498730640	2.38445e+08		1.64967e+08	3.34488e+08	4.64056e+07	1.70398e+09	8.76252e+07	3.48931e+08	1.10929e+09	1.04901e+09	2.38604e+08	5.74498e+07	1.18749e+08	2.20225e+08	8.53998e+07		7.37755e+07	1.49587e+08	2.07532e+07	8.51992e+08	3.91872e+07	1.56047e+08	4.9609e+08	4.69132e+08	1.06707e+08	2.56923e+07	5.31061e+07	9.84875e+07	4.26999e+07		0.345382	0.724264	0.116506	1.26244	0.308639	0.424523	1.60649
Tyrosine	7.89192e+09	7.92252e+09	9.94423e+08	2.91208e+09	7.74015e+09	3.26181e+09	1.87104e+09	1.04907e+10	9.68791e+09	1.77817e+09	2.3173e+09	2.7506e+09	2.07669e+08		3.9716e+09	3.30997e+09	7.42858e+08	2.70912e+09	5.45214e+09	3.35327e+09	2.11826e+09	6.29091e+09	4.43291e+09	5.86582e+08	2.19862e+09	1.35059e+09	1.42905e+08		1.77615e+09	1.48026e+09	3.32216e+08	1.35456e+09	2.43827e+09	1.49963e+09	9.47315e+08	2.81338e+09	1.98246e+09	2.62327e+08	9.83253e+08	6.04001e+08	7.14524e+07		0.503249	0.417793	0.747024	0.930306	0.704397	1.02804	1.13213
Homovanillic acid (HVA)	1.39275e+08	1.21238e+08	3.06221e+08	1.14618e+09	1.64286e+08	1.82908e+08	2.61532e+08	1.90569e+08	1.71937e+08	3.58315e+08	1.24878e+09	7.33517e+08	1.71132e+07		8.35312e+07	1.52142e+08	2.51021e+08	1.68779e+09	1.3875e+08	1.8077e+08	1.629e+08	2.05489e+08	1.25636e+08	1.65216e+08	1.53245e+09	6.69353e+08	4.77094e+06		3.73563e+07	6.80399e+07	1.1226e+08	8.43895e+08	6.20511e+07	8.08429e+07	7.2851e+07	9.18976e+07	5.6186e+07	7.3887e+07	6.85331e+08	2.99344e+08	2.38547e+06		0.599758	1.2549	0.819737	1.47254	0.844567	0.98831	0.622868
Homocysteic acid	9862.08	17896.3	2.37139e+07	3.34278e+07	1.07717e+06	3.56761e+07	4.72186e+06	7033.61	3191.61	2.58253e+07	8.34336e+07	1.1959e+07	57988		9474.86	33928.2	2.84344e+07	6.22138e+07	2.40862e+06	5.82946e+07	8.62703e+06	9645.99	7136.66	2.5275e+07	1.56658e+08	1.99098e+07	92118.7		4237.29	15173.1	1.27162e+07	3.11069e+07	1.07717e+06	2.60701e+07	3.85813e+06	4313.82	3191.61	1.13033e+07	7.00594e+07	8.90393e+06	46059.4		0.960736	1.89582	1.19906	1.86114	2.23607	1.634	1.82704
4-Pyridoxate	3.22705e+07	4.0743e+07	1.75178e+09	8.59666e+08	6.63924e+07	1.23548e+09	4.18354e+08	7.57848e+07	5.82835e+07	6.28782e+08	1.05987e+09	2819948640	1.38499e+08		1.05215e+07	2.3757e+07	1.25251e+09	8.94772e+08	7.79673e+07	1.09892e+09	6.72598e+08	4.22731e+07	1.68391e+07	2.74819e+08	7.84029e+08	1.98812e+09	4.20174e+07		4.70535e+06	1.06244e+07	5.60138e+08	4.47386e+08	3.4868e+07	4.9145e+08	3.00795e+08	1.89051e+07	7.53068e+06	1.22903e+08	3.50628e+08	8.89116e+08	2.10087e+07		0.32604	0.583093	0.714993	1.04084	1.17434	0.889462	1.60772
3-Phosphoserine	8.50015e+07	1.94639e+08	6.26642e+08	4.87316e+08	1.32985e+08	6.73218e+08	3.2736e+08	2.57895e+07	3.13464e+07	1.51615e+08	6.0792e+08	7.66856e+08	5.70534e+08		1.00476e+08	1.22051e+08	4.10999e+08	7.32226e+08	1.41332e+08	6.87628e+08	1.83299e+08	1.92245e+07	1.7818e+07	9.84807e+07	4.235e+08	6.10291e+08	5.56312e+08		4.49344e+07	5.45829e+07	1.83804e+08	3.66113e+08	6.32057e+07	3.07516e+08	8.19738e+07	8.59744e+06	7.96847e+06	4.40419e+07	1.89395e+08	2.7293e+08	2.78156e+08		1.18206	0.627063	0.655876	1.50257	1.06277	1.0214	0.559931
3-Phosphoglycerate	4.02756e+08	6.0092e+08	4.40413e+09	1.91197e+09	1.78454e+09	2.25389e+09	1.7643e+09	1.00864e+09	1.10806e+09	1.63241e+09	2.54324e+09	4.82607e+09	6.39291e+07		2.51385e+08	3.21505e+08	4.36218e+09	1.88113e+09	2.97371e+09	1.65909e+09	7.35244e+08	4.81901e+08	4.81759e+08	1.21408e+09	1.38971e+09	3.18088e+09	5.17777e+07		1.12423e+08	1.43782e+08	1.95082e+09	9.40565e+08	1.32988e+09	7.41966e+08	3.28811e+08	2.15513e+08	2.15449e+08	5.42952e+08	6.21499e+08	1.42253e+09	2.58889e+07		0.624163	0.535022	0.990473	0.983868	1.66637	0.736097	0.416733
N-Acetylglutamine	1.68844e+08	2.96837e+08	9.84231e+08	2.09372e+09	5.20805e+08	4.3765e+08	3.6201e+08	9.23594e+08	1.2606e+09	3.26911e+08	8.02381e+08	6.0581e+09	6.82211e+07		1.46029e+08	3.5914e+08	1.89868e+08	3.60958e+09	3.72576e+08	4.18662e+08	3.8821e+08	5.04538e+08	5.73252e+08	1.16459e+08	7.57955e+08	1.12927e+10	2.22616e+07		6.53064e+07	1.60612e+08	8.49114e+07	1.80479e+09	1.66621e+08	1.87231e+08	1.73613e+08	2.25636e+08	2.56366e+08	5.20822e+07	3.38968e+08	5.05023e+09	1.11308e+07		0.864877	1.20989	0.19291	1.724	0.715385	0.956615	1.07237
Acetyllysine	1.90188e+07	1.7089e+07	2.74574e+08	4.25032e+08	7.18631e+07	1.48545e+08	1.07912e+08	2.11025e+07	1.90252e+07	2.77761e+08	3.61366e+08	1038430990	1.12031e+07		1.23211e+07	1.52469e+07	2.00141e+08	4.89432e+08	1.17088e+08	1.26746e+08	6.36126e+07	1.06356e+07	1.5768e+07	1.0608e+08	2.80387e+08	1.63252e+09	4.66967e+06		5.51016e+06	6.81861e+06	8.95059e+07	2.44716e+08	5.23632e+07	5.66826e+07	2.84484e+07	4.75641e+06	7.05168e+06	4.74406e+07	1.25393e+08	7.30085e+08	2.33484e+06		0.647836	0.892206	0.728917	1.15152	1.62931	0.853249	0.589488
Kynurenic acid	1.70682e+06	5.82299e+06	4.63756e+09	2.77676e+09	4.03745e+08	1.59602e+09	2.30907e+08	1.71087e+07	1.04049e+07	9.79485e+08	2.26287e+09	5.17563e+09	6.20058e+06		1.34402e+06	8.19467e+06	9.69385e+08	3.94011e+09	8.97215e+08	2.20376e+09	2.36861e+08	1.15923e+07	1.37107e+07	4.76035e+08	1.05433e+09	4.82916e+09	2.18169e+06		601066	3.66477e+06	4.33522e+08	1.97006e+09	4.01247e+08	9.85553e+08	1.05928e+08	5.18424e+06	6.13161e+06	2.1289e+08	4.71512e+08	2.15967e+09	1.09085e+06		0.787441	1.40729	0.209029	1.41896	2.22223	1.38079	1.02579
N-Acetylglutamate	7.32406e+08	8.93772e+08	5.07479e+09	3.0038e+09	5.97921e+08	1.36142e+09	3.78907e+09	8.15044e+08	6.00547e+08	5.06915e+09	5.94853e+09	8.71892e+09	7.62192e+06		5.272e+08	5.00128e+08	4.32122e+09	1.558e+09	2.71575e+08	1.17235e+09	3.0439e+09	3.0926e+08	2.54326e+08	2.62394e+09	4.14647e+09	6.46538e+09	2.55816e+06		2.35771e+08	2.23664e+08	1.93251e+09	7.78999e+08	1.21452e+08	5.24292e+08	1.36127e+09	1.38305e+08	1.13738e+08	1.17346e+09	1.85436e+09	2.89141e+09	1.27908e+06		0.71982	0.55957	0.851506	0.518676	0.454198	0.861125	0.803337
N-Acetylglutamate 2	7.59741e+06	8.43848e+06	4.70711e+09	4.48903e+08	2.05233e+09	1.27073e+09	2.70254e+08	1.03775e+07	6.58815e+06	3.21116e+08	2.70719e+09	8.78148e+08	1.20542e+07		5.08704e+06	5.5098e+06	8.65513e+09	5.35831e+08	4.57348e+09	2.00632e+09	4.98694e+08	4.79403e+06	4.52547e+06	4.59937e+08	3.95942e+09	1.09974e+09	9.11627e+06		2.27499e+06	2.46406e+06	3.87069e+09	2.67915e+08	2.04532e+09	8.97252e+08	2.23023e+08	2.14396e+06	2.02385e+06	2.0569e+08	1.77071e+09	4.91817e+08	4.55813e+06		0.669575	0.652938	1.83873	1.19364	2.22843	1.57887	1.84528
homocitrulline	1.46688e+07	1.09838e+07	6.57999e+07	1.27906e+08	1.2474e+07	2.57514e+07	2.41602e+07	1.96168e+07	2.02268e+07	6.49074e+07	7.90923e+07	1.3658e+08	8.27912e+06		1.0567e+07	7.40543e+06	7.34006e+07	2.08145e+08	6.75308e+06	2.28855e+07	8.80846e+06	1.31997e+07	1.81525e+07	1.78995e+07	6.33608e+07	1.08749e+08	6.9428e+06		4.7257e+06	3.31181e+06	3.28258e+07	1.04073e+08	3.02007e+06	1.02347e+07	3.93926e+06	5.9031e+06	8.11807e+06	8.00489e+06	2.83358e+07	4.86342e+07	3.4714e+06		0.720371	0.674215	1.11551	1.62734	0.541371	0.888709	0.364585
Citrate/isocitrate	1.38386e+11	1.58807e+11	2.03994e+10	7.02969e+09	1.32222e+11	3.6521e+10	4.36489e+10	1.78311e+11	7.03409e+10	3.45034e+10	6.77599e+10	4.79154e+10	7.8414e+09		7.9133e+10	8.37924e+10	2.58041e+09	7.06576e+09	8.21435e+10	5.17933e+10	3.55865e+10	1.19601e+11	5.12532e+10	1.43191e+10	4.89571e+10	2.96055e+10	3.89829e+09		3.53894e+10	3.74731e+10	1.15399e+09	3.53288e+09	3.67357e+10	2.31627e+10	1.59148e+10	5.34872e+10	2.29211e+10	6.40371e+09	2.18943e+10	1.324e+10	1.94915e+09		0.571828	0.527637	0.126495	1.00513	0.621253	1.41818	0.815289
2-Dehydro-D-gluconate	1.48807e+08	1.56594e+08	1.43484e+09	8.58584e+08	3.04155e+08	6.10954e+08	2.95298e+08	4.19879e+08	9.94002e+07	5.43955e+08	1.57816e+09	2.16112e+09	7033357		7.53813e+07	7.11836e+07	2.39605e+08	8.11365e+08	2.41445e+08	5.24155e+08	1.54693e+08	2.67854e+08	5.45492e+07	2.38218e+08	1.12833e+09	1.478e+09	2.11593e+06		3.37116e+07	3.18343e+07	1.07154e+08	4.05683e+08	1.07978e+08	2.34409e+08	6.91806e+07	1.19788e+08	2.43951e+07	1.06534e+08	5.04604e+08	6.60981e+08	1.05796e+06		0.506569	0.454574	0.16699	0.945004	0.793824	0.857928	0.523852
D-Gluconate	9.48322e+08	9.75271e+08	3.75095e+09	2.46729e+09	1.39088e+09	2.68104e+09	1.87103e+09	2.13007e+09	1.75138e+09	2.36081e+09	3.55614e+09	6.84135e+09	2.40249e+08		3.95202e+08	5.13202e+08	1.63005e+09	1.93523e+09	6.85868e+08	1.67277e+09	1.45638e+09	9.52293e+08	8.27902e+08	8.01008e+08	9.14794e+08	3.04534e+09	2.18255e+08		1.7674e+08	2.29511e+08	7.28981e+08	9.67614e+08	3.0673e+08	7.48084e+08	6.51314e+08	4.25878e+08	3.70249e+08	3.58222e+08	4.09108e+08	1.36192e+09	1.09128e+08		0.416739	0.526215	0.43457	0.784353	0.493116	0.623924	0.778385
D-Erythrose 4-phosphate	3.97987e+08	4.37043e+08	1.78788e+06	7.18633e+06	1.52864e+08	1.82557e+08	2.38611e+07	4.93697e+08	4.48639e+08	5.42433e+06	3.59813e+06	5.12832e+06	230435		2.19583e+08	4.0408e+08	1.24795e+06	7.49365e+06	9.82154e+07	4.01767e+08	4.75708e+07	3.89044e+08	5.09563e+08	5.42384e+06	4.27973e+06	2.866e+06	219991		9.82004e+07	1.8071e+08	558099	3.74683e+06	4.39233e+07	1.79676e+08	2.12743e+07	1.73986e+08	2.27884e+08	2.42561e+06	1.91395e+06	1.28171e+06	109996		0.551733	0.924575	0.698004	1.04277	0.642502	2.20077	1.99365
Tryptophan	4.38696e+09	5.71049e+09	2.422e+09	4.69944e+09	4.55068e+09	1.67056e+09	1.67095e+09	8.3003e+09	6.23668e+09	2.08074e+09	2.72829e+09	1.37175e+10	732301450		2.58197e+09	2.77393e+09	3.37964e+09	4.63137e+09	3.91409e+09	1.53763e+09	1.96344e+09	3.76588e+09	3.36299e+09	8.7285e+08	1.9208e+09	2.50254e+10	4.01837e+08		1.15469e+09	1.24054e+09	1.51142e+09	2.31569e+09	1.75043e+09	6.87651e+08	8.78076e+08	1.68415e+09	1.50397e+09	3.9035e+08	8.59006e+08	1.11917e+10	2.00918e+08		0.588555	0.48576	1.39539	0.985515	0.86011	0.920429	1.17504
Xanthurenic acid	2.14702e+08	2.18651e+09	1.26574e+08	4.0539e+07	8.68974e+07	9.51303e+07	2.32562e+08	1.05576e+09	2.85007e+08	6.59764e+08	1.70719e+08	4.25205e+08	2.97254e+06		3.57875e+08	3.73504e+09	8.16146e+07	2.74777e+07	7.14758e+07	1.06188e+08	1.78612e+08	1.65738e+09	3.5769e+08	6.00049e+08	2.29984e+08	3.78932e+08	855888		1.60047e+08	1.67036e+09	3.64992e+07	1.37388e+07	3.19649e+07	4.74888e+07	7.98779e+07	7.41201e+08	1.59964e+08	2.6835e+08	1.02852e+08	1.69464e+08	427944		1.66685	1.70822	0.644797	0.677809	0.822531	1.11624	0.768022
Kynurenine	178912	3.60676e+06	802543	2.03667e+06	3.78864e+06	1.63526e+06	1.06873e+07	2.0246e+07	9.64388e+06	7.20346e+06	6.4116e+06	2.42394e+06	1.13896e+06		127951	7.19666e+06	493091	2.02643e+06	3.97757e+06	2.31221e+06	7.31052e+06	2.23701e+07	7.06089e+06	5.52139e+06	7.11592e+06	2.24477e+06	378216		57221.6	3.21844e+06	220517	1.01321e+06	1.77882e+06	1.03405e+06	3.26936e+06	1.00042e+07	3.15773e+06	2.46924e+06	3.18234e+06	1.00389e+06	189108		0.715162	1.99532	0.614411	0.994972	1.04987	1.41398	0.684039
D-Glucarate	1.42273e+10	1.01397e+10	1.72773e+10	5.52673e+09	1.15464e+10	9.66276e+09	1.11292e+10	1.90364e+10	1.29954e+10	7.70499e+09	1.7389e+10	2.17257e+10	63292400		9.48273e+09	4.33899e+09	1.0096e+10	5.94091e+09	2.58415e+09	9.7142e+09	4.07757e+09	5.01606e+09	7.13132e+09	8.28549e+09	1.06746e+10	1.63191e+10	2.92012e+07		4.24081e+09	1.94045e+09	4.51507e+09	2.97045e+09	1.15567e+09	4.34432e+09	1.82354e+09	2.24325e+09	3.18922e+09	3.70538e+09	4.77382e+09	7.29812e+09	1.46006e+07		0.666519	0.427919	0.584352	1.07494	0.223806	1.00532	0.366385
Pantothenate	7.26429e+09	8.69528e+09	1.12784e+10	1.01991e+10	1.01669e+10	8.34386e+09	7.50021e+09	1.09323e+10	9.14714e+09	1.18613e+10	1.20531e+10	1.5572e+10	1.88919e+09		3.09911e+09	4.75295e+09	6.6161e+09	6.44041e+09	4.8955e+09	7.35247e+09	3.1232e+09	4.64374e+09	3.79355e+09	5.91771e+09	4.98366e+09	1.25652e+10	7.16964e+08		1.38596e+09	2.12559e+09	2.95881e+09	3.22021e+09	2.18933e+09	3.28813e+09	1.39674e+09	2.07675e+09	1.69653e+09	2.64648e+09	2.22876e+09	5.61933e+09	3.58482e+08		0.426623	0.546613	0.586615	0.631468	0.481514	0.881183	0.416415
N-Acetylglucosamine	3.6406e+06	2.52524e+06	1.22426e+07	1.49373e+07	4.97401e+06	9.62827e+06	1.02664e+07	3.28967e+06	2.18434e+07	1.68318e+07	1.0804e+07	4.22918e+07	5.88143e+06		2.09463e+06	1.02184e+06	7.90851e+06	1.27816e+07	3.15276e+06	6.18299e+06	5.11623e+06	2.41061e+06	1.12329e+07	4.10085e+06	1.98105e+06	2.84732e+07	1.55861e+06		936745	456982	3.53679e+06	6.39081e+06	1.40996e+06	2.76512e+06	2.28805e+06	1.07806e+06	5.02352e+06	1.83396e+06	885955	1.27336e+07	779304		0.575351	0.404652	0.645982	0.855683	0.633847	0.642171	0.498346
deoxycytidine	303241	275738	5.64705e+07	1.98839e+08	1.56585e+06	9.53766e+06	3.15439e+07	4.02725e+07	4.31867e+07	3.0875e+07	8.23512e+07	1.22065e+08	73874.5		369556	317654	1.07791e+08	3.64182e+08	3.10614e+06	8.9447e+06	6.73343e+07	6.01813e+07	5.07864e+06	3.10855e+07	1.23584e+08	2.57329e+08	58503.1		165270	142059	4.82057e+07	1.82091e+08	1.38911e+06	4.00019e+06	3.01128e+07	2.69139e+07	2.27124e+06	1.39019e+07	5.52683e+07	1.15081e+08	29251.6		1.21869	1.15202	1.90881	1.83155	1.98367	0.937829	2.13462
Deoxyuridine	7730.2	36821.8	2.40687e+06	2.88624e+06	189647	956617	4.28925e+06	17464.9	29663.4	1.31335e+07	9.47289e+06	8.52181e+06	100		7916.94	73631.4	2.38635e+06	3.57342e+06	394052	1.07993e+06	4.72078e+06	14538	55083.4	5.97072e+06	9.86936e+06	5.15432e+06	0		3540.56	32929	1.06721e+06	1.78671e+06	176225	482959	2.1112e+06	6501.6	24634.1	2.67019e+06	4.41371e+06	2.30508e+06	0		1.02416	1.99967	0.991475	1.23809	2.07781	1.1289	1.10061
Cystine	2.52149e+06	1.46074e+06	1.35733e+06	2.38018e+06	719144	3.54517e+06	1.01136e+07	512517	4.47214e+06	2.39158e+07	976711	4.51769e+06	257608		2.31388e+06	1.10886e+06	2.41476e+06	3.8017e+06	550056	4.65552e+06	1.27119e+07	720750	3.40194e+06	2.01782e+07	1.10706e+06	4.26029e+06	298284		1.0348e+06	495898	1.07992e+06	1.90085e+06	245992	2.08201e+06	5.68495e+06	322329	1.52139e+06	9.02399e+06	495093	1.90526e+06	149142		0.917661	0.759107	1.77906	1.59723	0.764876	1.3132	1.25691
Uridine	1.40711e+06	1.86481e+06	2.62852e+08	4.28407e+08	9.50612e+07	3.41679e+07	6.58866e+07	5.24969e+06	1.3222e+07	4.7189e+08	6.50072e+08	1.63178e+09	1.11993e+06		602117	1.15289e+06	2.82509e+08	4.98123e+08	2.08732e+08	3.43939e+07	3.96279e+07	3.47941e+06	2.02475e+06	3.83291e+08	6.59201e+08	3.21116e+09	348611		269275	515588	1.26342e+08	2.49061e+08	9.3348e+07	1.53814e+07	1.77221e+07	1.55604e+06	905495	1.71413e+08	2.94803e+08	1.43607e+09	174305		0.427912	0.618235	1.07478	1.16273	2.19577	1.00661	0.601455
Biotin	1.4431e+07	1.40236e+07	6.75339e+06	1.05598e+07	1.1142e+07	9.38089e+06	7.65997e+06	1.43602e+07	1.75666e+07	8.57155e+06	4.25024e+06	2.04249e+07	45831.7		7.26064e+06	8.24877e+06	3.67721e+06	6.60641e+06	6.14939e+06	2.83978e+06	5.20831e+06	7.905e+06	1.02269e+07	6.98242e+06	2.53454e+06	2.98782e+07	35862.5		3.24705e+06	3.68896e+06	1.6445e+06	3.30321e+06	2.75009e+06	1.26999e+06	2.32923e+06	3.53523e+06	4.57362e+06	3.12264e+06	1.13348e+06	1.33619e+07	17931.3		0.503128	0.588206	0.544498	0.625617	0.551911	0.30272	0.679938
Deoxyinosine	100	6705.59	1.24988e+07	1.12503e+07	609705	3.78436e+06	638674	11716.7	6980.89	1.15808e+07	2.67002e+07	3.14179e+07	10891.7		0	11826.4	6.57772e+06	1.89586e+07	1.35164e+06	7.60596e+06	475865	18443.8	6772.52	8.98707e+06	1.90583e+07	2.18092e+07	21783.5		0	5288.93	2.94164e+06	9.47929e+06	604474	3.40149e+06	212813	8248.32	3028.76	4.01914e+06	8.52311e+06	9.75336e+06	10891.7		0	1.76366	0.526269	1.68516	2.21688	2.00984	0.745082
Glucosamine phosphate	9.12103e+06	6.18982e+06	8.95669e+06	6.20589e+06	8.5052e+06	1.24828e+07	1.34848e+07	1.61698e+07	1.46681e+07	1.90537e+07	1.44507e+07	1.8e+07	626427		1.11834e+06	1.82548e+06	9.57348e+06	4.3735e+06	5.28117e+06	1.06647e+07	6.93631e+06	5.52542e+06	4.1166e+06	8.59996e+06	9.56338e+06	1.12182e+07	1.00769e+06		500138	816379	4.28139e+06	2.18675e+06	2.36181e+06	4.76939e+06	3.10201e+06	2.47104e+06	1.841e+06	3.84602e+06	4.27687e+06	5.01691e+06	503844		0.122612	0.294916	1.06886	0.704735	0.620934	0.854353	0.51438
Glucosamine phosphate 2	207063	242484	8.75711e+06	6.66086e+06	555034	4.83349e+06	1.48199e+06	478579	682771	1.3528e+07	9.24271e+06	1.88522e+07	5824.67		94978.6	277357	7.06223e+06	1.14126e+07	468846	4.63427e+06	779084	298995	228267	8.2393e+06	1.10968e+07	6.57916e+06	11649.3		42475.7	124038	3.15832e+06	5.70631e+06	209674	2.07251e+06	348417	133715	102084	3.68473e+06	4.96263e+06	2.94229e+06	5824.67		0.458694	1.14382	0.806456	1.71339	0.844716	0.958784	0.525701
Glucose phosphate	2.48575e+09	1.87293e+09	1.35328e+08	1.3251e+08	2.46153e+09	2.9061e+08	4.34396e+08	4.13738e+09	1.76244e+09	1.39882e+08	2.25709e+08	3.54139e+08	1.03689e+08		8.51662e+08	7.02202e+08	7.55679e+07	1.29858e+08	1.65869e+09	4.50935e+08	7.94816e+08	2.20992e+09	4.32126e+08	6.13915e+07	1.23225e+08	1.47722e+08	1.02212e+08		3.80875e+08	3.14034e+08	3.3795e+07	6.49291e+07	7.41787e+08	2.01664e+08	3.55453e+08	9.88306e+08	1.93253e+08	2.74551e+07	5.51078e+07	6.60634e+07	5.11061e+07		0.342618	0.374922	0.558408	0.97999	0.673845	1.55168	1.8297
Adenosine	4.68722e+06	4.05575e+06	1.97135e+07	5.72425e+06	6.62914e+06	4.69277e+06	3.92015e+06	4.13462e+06	2.11031e+06	8.10376e+06	1.05493e+07	4.89641e+07	6.6202e+06		2.99848e+06	2.79536e+06	1.72231e+07	5.11349e+06	8.25496e+06	4.03631e+06	4.05613e+06	3.05312e+06	1.10881e+06	2.38375e+06	4.69367e+06	2.62347e+07	1.9611e+06		1.34096e+06	1.25012e+06	7.7024e+06	2.55674e+06	3.69173e+06	1.80509e+06	1.81396e+06	1.3654e+06	495873	1.06604e+06	2.09907e+06	1.17325e+07	980551		0.639714	0.689234	0.873671	0.893304	1.24525	0.860113	1.03469
Inosine	1.45043e+08	1.12851e+08	1.222e+08	8.97462e+07	1.51636e+08	5.38928e+07	4.00433e+08	2.96969e+08	1.20294e+09	2.2247e+08	1.65896e+08	514862330	3.18417e+06		6.2171e+07	4.94384e+07	9.67966e+07	9.19267e+07	6.63038e+07	6.15108e+07	4.42145e+08	1.84225e+08	6.30242e+08	1.48444e+08	1.06543e+08	3.06655e+08	2.3108e+06		2.78037e+07	2.21095e+07	4.32887e+07	4.59634e+07	2.96519e+07	2.75085e+07	1.97733e+08	8.2388e+07	2.81853e+08	6.63861e+07	4.76473e+07	1.3714e+08	1.1554e+06		0.428638	0.438088	0.792119	1.0243	0.437257	1.14135	1.10417
6-Phospho-D-gluconate	2.60667e+07	2.46953e+07	1.01514e+08	7.43547e+07	5.13632e+07	5.71248e+07	6.03563e+07	2.56773e+08	3.47973e+07	7.37634e+07	1.1734e+08	111344862	2.51113e+06		7.03149e+06	1.33555e+07	8.93916e+07	1.26447e+08	3.36886e+07	2.62618e+07	2.79065e+07	2.11362e+08	3.27679e+07	5.69569e+07	8.77446e+07	9.51376e+07	1.98709e+06		3.14458e+06	5.97276e+06	3.99772e+07	6.32235e+07	1.5066e+07	1.17446e+07	1.24802e+07	9.45241e+07	1.46543e+07	2.54719e+07	3.92406e+07	4.25468e+07	993543		0.26975	0.540811	0.880584	1.70059	0.655891	0.459726	0.462363
Guanosine	5.96941e+07	8.12163e+07	1.29137e+08	1.75795e+07	5.07242e+07	3.91578e+07	9.52449e+07	7.34045e+07	1.04412e+08	1.09537e+08	8.38301e+07	4.90665e+08	2.18886e+06		1.82858e+07	4.65623e+07	1.09609e+08	1.74411e+07	2.40848e+07	2.75643e+07	4.63306e+07	5.82711e+07	5.62927e+07	6.13331e+07	5.11933e+07	4.44576e+08	1.69449e+06		8.17765e+06	2.08233e+07	4.90187e+07	8.72053e+06	1.07711e+07	1.23271e+07	2.07197e+07	2.60596e+07	2.51749e+07	2.7429e+07	2.28943e+07	1.9882e+08	847247		0.306325	0.573312	0.848785	0.992125	0.474819	0.703929	0.486437
Xanthosine	1.7811e+06	3.35194e+06	3.59016e+07	1.9731e+07	3.02078e+06	1.32201e+07	6.54279e+07	2.25473e+07	4.51141e+08	6.43807e+07	5.89498e+07	1.24402e+08	176990		1.77418e+06	5.53385e+06	3.97127e+07	1.3372e+07	4.46616e+06	2.33499e+07	4.62514e+07	3.16309e+07	1.30888e+08	4.62165e+07	7.10017e+07	1.92199e+08	211648		793436	2.47481e+06	1.77601e+07	6.68599e+06	1.99733e+06	1.04424e+07	2.06843e+07	1.41458e+07	5.85348e+07	2.06686e+07	3.17529e+07	8.59541e+07	105824		0.996111	1.65094	1.10615	0.677713	1.47848	1.76624	0.706907
Ophthalmate	1.14788e+07	1.155e+07	1.11544e+08	3.21027e+07	2.98824e+07	2.72774e+07	6.0759e+07	2.25954e+07	1.12181e+07	1.03498e+08	3.1587e+08	5.45285e+08	255435		7.27234e+06	7.55072e+06	3.12264e+07	1.98974e+07	1.22417e+07	2.71773e+07	3.34838e+07	1.17582e+07	1.05224e+07	8.4074e+07	3.90262e+08	8.5814e+08	198733		3.25229e+06	3.37679e+06	1.39649e+07	9.9487e+06	5.47467e+06	1.21541e+07	1.49744e+07	5.25844e+06	4.70577e+06	3.7599e+07	1.7453e+08	3.83772e+08	99366.3		0.633544	0.653741	0.279946	0.619805	0.409663	0.996331	0.551091
Sedoheptulose 1/7-phosphate	1.10594e+08	8.0736e+07	2.82156e+07	2.40676e+07	1.19691e+08	3.39547e+07	1.09205e+08	2.76869e+08	1.53395e+08	9.02337e+07	5.24552e+07	9.99983e+07	7.60151e+06		3.41111e+07	2.93635e+07	1.14563e+07	2.45758e+07	9.2341e+07	1.6849e+07	1.06398e+08	5.61024e+07	5.93967e+07	3.20082e+07	2.36216e+07	6.36516e+07	7.08838e+06		1.52549e+07	1.31317e+07	5.12341e+06	1.22879e+07	4.12962e+07	7.5351e+06	4.75824e+07	2.50898e+07	2.6563e+07	1.43145e+07	1.05639e+07	2.84659e+07	3.54419e+06		0.308436	0.363697	0.406026	1.02112	0.771498	0.49622	0.974292
S-Methyl-5--thioadenosine	9299.37	100	1.57113e+06	499882	86201.5	3.2397e+06	816355	100	100	532203	244582	1.7142e+06	99921.7		12772.7	0	1.41408e+06	822899	162693	3.04969e+06	1.79964e+06	0	0	597012	220091	1.60483e+06	155773		5712.13	0	632395	411450	72758.5	1.36386e+06	804825	0	0	266992	98427.6	717702	77886.3		1.3735	0	0.90004	1.64619	1.88735	0.941347	2.20449
7-Methylguanosine	100	100	1.15414e+07	697700	100	4.68027e+06	1.46729e+07	3260.41	2431.12	4.10711e+07	1.23216e+07	2.6337e+07	100		0	0	1.0462e+07	1.37653e+06	0	5.05651e+06	1.96005e+07	7290.49	5436.15	4.62735e+07	7.8329e+06	3.78762e+07	0		0	0	4.67876e+06	688263	0	2.26134e+06	8.7656e+06	3260.41	2431.12	2.06942e+07	3.50298e+06	1.69387e+07	0		0	0	0.90648	1.97295	0	1.08039	1.33583
N-Acetylglucosamine 1/6-phosphate	1.20078e+08	1.39886e+08	2.85213e+07	7.67051e+07	1.11928e+08	5.20195e+07	1.62472e+08	3.54134e+08	3.10732e+08	1.3075e+07	2.99206e+07	5.71947e+07	100		1.4288e+08	1.27455e+08	2.61194e+07	1.35587e+08	8.51448e+07	7.42759e+07	1.47558e+08	2.08027e+08	2.18706e+08	1.4372e+07	1.697e+07	3.37079e+07	0		6.38978e+07	5.69997e+07	1.1681e+07	6.77937e+07	3.80779e+07	3.32172e+07	6.59897e+07	9.30323e+07	9.78081e+07	6.42734e+06	7.58923e+06	1.50746e+07	0		1.18989	0.911137	0.915787	1.76764	0.760709	1.42785	0.9082
dCMP	6.45544e+06	3.3627e+06	5.28561e+06	7.85542e+06	6.68601e+06	2.11091e+06	3.73672e+06	1.00041e+07	3.2975e+06	1.64674e+07	1.10105e+07	1.77139e+07	100		5.40404e+06	1.45497e+06	4.5896e+06	6.73718e+06	5.49176e+06	1.26011e+06	3.47081e+06	6.29989e+06	1.07493e+06	1.03682e+07	1.12337e+07	1.26109e+07	0		2.41676e+06	650682	2.05253e+06	3.36859e+06	2.45599e+06	563537	1.5522e+06	2.8174e+06	480722	4.6368e+06	5.02384e+06	5.63975e+06	0		0.83713	0.432679	0.868319	0.857648	0.821381	0.59695	0.928839
Glutathione	1.58422e+09	1.75681e+09	3.27299e+08	1.00985e+08	8.98158e+08	5.76918e+08	1.61871e+08	1.64491e+08	9.51044e+08	2.00114e+08	4.75953e+08	4.03134e+08	2.02854e+08		1.07916e+09	1.52859e+09	2.82213e+08	1.4027e+08	6.44995e+08	9.7293e+08	2.07951e+08	1.4303e+08	9.07242e+08	4.73565e+07	3.47813e+08	2.50829e+08	2.24135e+08		4.82615e+08	6.83608e+08	1.26209e+08	7.01352e+07	2.88451e+08	4.35108e+08	9.29985e+07	6.39651e+07	4.05731e+08	2.11785e+07	1.55547e+08	1.12174e+08	1.12067e+08		0.681195	0.870097	0.862247	1.38903	0.718131	1.68643	1.28467
dUMP	1.86394e+06	1.39078e+06	583188	60692.5	682138	356147	353997	399830	10625.7	622784	182518	2.00575e+06	100		916571	1.41902e+06	989835	73419.6	581006	659004	371394	140353	19146.6	757504	177467	3.19732e+06	0		409903	634603	442668	36709.8	259834	294716	166093	62767.6	8562.61	338766	79365.9	1.42989e+06	0		0.491738	1.0203	1.69728	1.2097	0.851743	1.85037	1.04914
dTMP	1.48998e+07	6.30321e+06	2.76486e+07	1.91802e+07	1.26417e+07	1.04394e+07	9.73307e+06	2.1106e+07	528147	3.20991e+07	2.36077e+07	5.71078e+07	100		1.45093e+07	3.9822e+06	1.98101e+07	1.35017e+07	9.45569e+06	9.9889e+06	1.05559e+07	2.04714e+07	681882	1.9375e+07	1.4988e+07	4.1146e+07	0		6.48877e+06	1.7809e+06	8.85936e+06	6.75086e+06	4.22871e+06	4.46717e+06	4.72074e+06	9.15507e+06	304947	8.66478e+06	6.70284e+06	1.8401e+07	0		0.973792	0.631774	0.716498	0.703942	0.747975	0.956842	1.08454
dTMP 2	178598	27670	8.29599e+06	4.94286e+06	373013	1.84316e+06	6.80817e+06	307754	2688.15	2.90028e+07	8.70626e+06	1.15802e+07	19949.5		269715	29408.2	1.07847e+07	6.70573e+06	692215	3.34183e+06	7.34798e+06	486204	6010.88	2.04199e+07	7.73624e+06	1.49238e+07	39898.9		120620	13151.7	4.82306e+06	3.35287e+06	309568	1.49451e+06	3.28612e+06	217437	2688.15	9.13204e+06	3.45975e+06	6.67414e+06	19949.5		1.51018	1.06282	1.29999	1.35665	1.85574	1.8131	1.07929
CMP	2.54325e+08	1.99278e+08	1.11864e+08	7.58622e+07	2.62128e+08	7.4946e+07	3.59053e+07	5.10804e+08	4.54602e+07	1.02847e+08	1.32707e+08	4.4523e+08	183838		1.47905e+08	8.61705e+07	9.4003e+07	9.28032e+07	1.8841e+08	4.96617e+07	2.8866e+07	2.94649e+08	2.5157e+07	4.81766e+07	1.0732e+08	3.93901e+08	292012		6.6145e+07	3.85366e+07	4.20394e+07	4.64016e+07	8.42596e+07	2.22094e+07	1.29093e+07	1.31771e+08	1.12506e+07	2.15452e+07	4.7995e+07	1.76158e+08	146006		0.581557	0.432414	0.840335	1.22331	0.718771	0.662633	0.803947
UMP	1.59899e+09	1.9653e+09	8.68079e+08	4.90907e+08	1.76239e+09	7.25586e+08	2.7555e+08	2.03043e+09	3.14177e+08	6.68503e+08	1.08358e+09	2.36619e+09	1.61226e+07		8.2902e+08	9.29417e+08	4.76779e+08	5.75654e+08	1.1018e+09	6.87387e+08	2.75608e+08	1.28946e+09	1.89556e+08	3.04457e+08	6.61842e+08	1.97058e+09	1.02897e+07		3.70749e+08	4.15648e+08	2.13222e+08	2.87827e+08	4.92738e+08	3.07409e+08	1.23256e+08	5.76662e+08	8.47718e+07	1.36157e+08	2.95985e+08	8.81268e+08	5.14485e+06		0.518464	0.472914	0.549234	1.17263	0.625169	0.947355	1.00021
dAMP	9.53648e+06	5.6093e+06	4.08138e+06	1.11769e+07	1.3274e+07	2.43949e+06	6.17545e+06	2.27465e+07	740002	2.66816e+07	5.20542e+06	1.84772e+07	100		7.17952e+06	4.90327e+06	3.24227e+06	8.15914e+06	1.21515e+07	1.78935e+06	4.20058e+06	3.09028e+07	794967	1.45202e+07	4.21482e+06	1.53459e+07	0		3.21078e+06	2.19281e+06	1.44999e+06	4.07957e+06	5.43431e+06	800224	1.87855e+06	1.38201e+07	355520	6.49363e+06	1.88493e+06	6.8629e+06	0		0.752848	0.874133	0.794406	0.73	0.915438	0.733496	0.680206
AICAR	3.96673e+07	1.58758e+07	1.30174e+06	97830.6	2.76091e+07	779660	3.86596e+06	7.39047e+06	9.82466e+06	3.54659e+06	4.00602e+06	5.37633e+06	100		5.81751e+07	1.88111e+07	806160	167122	4.99992e+07	1.579e+06	3.49786e+06	3.72104e+06	1.32408e+07	3.29639e+06	2.44706e+06	6.78333e+06	0		2.60167e+07	8.41256e+06	360526	83561.2	2.23603e+07	706152	1.56429e+06	1.6641e+06	5.92145e+06	1.47419e+06	1.09436e+06	3.0336e+06	0		1.46657	1.18489	0.619294	1.70828	1.81097	2.02524	0.904785
Fructose 1_6-bisphosphate	2.09539e+08	2.12452e+08	2.23774e+08	2.85256e+08	2.04126e+08	1.01437e+08	1.60336e+08	3.25245e+08	6.09171e+07	5.71696e+07	1.51075e+08	3.10404e+08	4.96258e+07		1.29675e+08	7.66548e+07	1.43276e+08	4.90144e+08	6.36919e+07	4.13956e+07	1.22845e+08	2.53759e+08	1.95927e+07	4.98253e+07	1.17911e+08	2.21747e+08	6.06493e+07		5.79925e+07	3.4281e+07	6.40748e+07	2.45072e+08	2.84839e+07	1.85127e+07	5.49381e+07	1.13485e+08	8.76212e+06	2.22826e+07	5.27312e+07	9.91685e+07	3.03247e+07		0.61886	0.36081	0.64027	1.71826	0.312022	0.408092	0.766175
Trehalose/Sucrose	1.46904e+08	1.69786e+08	7.77794e+07	6.05859e+07	1.32523e+08	1.25629e+08	9.53078e+07	1.70654e+08	1.71828e+08	5.25337e+07	8.55202e+07	1.50047e+08	1.00756e+08		4.8597e+07	5.82482e+07	4.73773e+07	8.75595e+07	7.13353e+07	1.06782e+08	1.64489e+07	8.12579e+07	6.14156e+07	2.33642e+07	5.29558e+07	1.14423e+08	7.65713e+07		2.17333e+07	2.60494e+07	2.11878e+07	4.37797e+07	3.19021e+07	4.77545e+07	7.35618e+06	3.63396e+07	2.74659e+07	1.04488e+07	2.36825e+07	5.11717e+07	3.82857e+07		0.330808	0.343069	0.609125	1.44521	0.538287	0.849981	0.172587
AMP/dGMP	1.23233e+10	1.06565e+10	3.54188e+09	2.56039e+09	1.25069e+10	3.55762e+09	1.5647e+09	1.69907e+10	6.24766e+09	2.9774e+09	2.18101e+09	8.85562e+09	3.64726e+08		5.96891e+09	4.40595e+09	2.82801e+09	3.6376e+09	7.48712e+09	2.90951e+09	1.55891e+09	8.59122e+09	2.46977e+09	1.18446e+09	1.3867e+09	6.90253e+09	2.2508e+08		2.66938e+09	1.9704e+09	1.26473e+09	1.8188e+09	3.34834e+09	1.30117e+09	6.97164e+08	3.84211e+09	1.10452e+09	5.29707e+08	6.20151e+08	3.0869e+09	1.1254e+08		0.484361	0.41345	0.79845	1.42072	0.598638	0.817824	0.996294
IMP	2.9296e+08	1.92858e+08	3.34084e+07	3.16429e+07	9.76791e+08	9.85247e+07	4.34754e+08	1.2178e+09	2.9587e+09	7.46735e+07	6.36357e+07	8.93107e+07	3.37144e+06		2.54618e+08	6.00476e+07	3.76577e+07	3.6873e+07	1.03774e+09	1.74701e+08	9.36662e+08	1.01266e+09	1.68078e+09	3.30354e+07	5.93768e+07	6.81991e+07	2.36743e+06		1.13869e+08	2.68541e+07	1.6841e+07	1.84365e+07	4.64091e+08	7.81286e+07	4.18888e+08	4.52876e+08	7.51669e+08	1.47739e+07	2.65541e+07	3.04996e+07	1.18372e+06		0.869123	0.311356	1.12719	1.16529	1.0624	1.77317	2.15447
GMP	7.98055e+08	6.57332e+08	1.49644e+09	7.3515e+08	9.37908e+08	5.80228e+08	5.0294e+08	1.77684e+09	7.62112e+08	7.81035e+08	7.75275e+08	4.45624e+09	1.21382e+07		4.10952e+08	3.11365e+08	1.37812e+09	1.0867e+09	6.15696e+08	5.43142e+08	7.11741e+08	7.07877e+08	3.31311e+08	4.10133e+08	6.45804e+08	4.28133e+09	7.77377e+06		1.83783e+08	1.39247e+08	6.16313e+08	5.4335e+08	2.75347e+08	2.42901e+08	3.183e+08	3.16572e+08	1.48167e+08	1.83417e+08	2.88812e+08	1.91467e+09	3.88689e+06		0.514942	0.473681	0.920929	1.4782	0.656457	0.936083	1.41516
Xanthosine 5--phosphate	6.11422e+06	5.0654e+06	1.08681e+07	9.88524e+06	1.65251e+07	5.52771e+06	3.30386e+07	2.11672e+07	1.46501e+08	1.57961e+07	1.37869e+07	2.10999e+07	125713		4.39611e+06	2.92631e+06	1.27993e+07	1.7881e+07	1.24579e+07	2.97037e+06	4.63583e+07	1.68483e+07	1.14208e+08	1.21434e+07	1.16499e+07	2.00273e+07	251426		1.966e+06	1.30869e+06	5.724e+06	8.94052e+06	5.57136e+06	1.32839e+06	2.07321e+07	7.53479e+06	5.10755e+07	5.43069e+06	5.21e+06	8.95649e+06	125713		0.718997	0.577705	1.17769	1.80886	0.753882	0.53736	1.40316
Xanthosine 5--phosphate 2	264878	322364	5.90023e+07	2.94495e+07	8.78259e+06	1.42858e+07	9.85498e+06	2.7744e+06	3.86337e+06	1.57743e+07	2.2719e+07	6.70086e+06	100		171007	267536	1.10041e+08	5.14456e+07	1.85416e+07	2.2033e+07	1.70062e+07	2.75709e+06	1.77943e+06	3.17423e+07	1.99555e+07	5.77589e+06	0		76476.8	119646	4.92116e+07	2.57228e+07	8.29204e+06	9.85346e+06	7.60542e+06	1.23301e+06	795786	1.41956e+07	8.92439e+06	2.58306e+06	0		0.645607	0.829918	1.86502	1.74691	2.11117	1.5423	1.72565
Sedoheptoluse bisphosphate	5.36244e+06	7.47835e+06	1.59782e+07	1.53042e+07	9.54693e+06	4.83588e+06	4.00152e+06	1.93099e+07	3.51954e+06	4.40075e+06	9.12135e+06	8.09313e+06	40604.5		1.56422e+06	5.1582e+06	2.02074e+07	2.76678e+07	5.91956e+06	5.16888e+06	4.2243e+06	1.7936e+07	2.36547e+06	5.56387e+06	9.97919e+06	3.6142e+06	81208.9		699540	2.30682e+06	9.03701e+06	1.38339e+07	2.64731e+06	2.31159e+06	1.88916e+06	8.02123e+06	1.05787e+06	2.48824e+06	4.46283e+06	1.61632e+06	40604.5		0.291699	0.689751	1.26468	1.80785	0.620049	1.06886	1.05567
Riboflavin	1.96055e+07	2.52464e+07	2.67141e+07	5.38138e+07	1.97176e+07	5.35293e+07	1.63678e+07	2.10895e+07	2.19357e+07	2.35636e+07	3.15115e+07	8.23948e+07	1.69438e+06		1.07382e+07	2.98822e+07	1.4702e+07	3.78255e+07	1.24509e+07	7.18655e+07	1.20697e+07	1.16907e+07	1.16929e+07	1.67223e+07	1.5128e+07	4.52809e+07	1.88142e+06		4.80225e+06	1.33637e+07	6.57493e+06	1.89127e+07	5.56822e+06	3.21392e+07	5.39775e+06	5.22825e+06	5.22922e+06	7.47843e+06	6.76545e+06	2.02502e+07	940712		0.547711	1.18362	0.550347	0.702896	0.631462	1.34254	0.737408
S-Adenosyl-L-homocysteine	391998	498761	826489	452628	413593	235662	485106	660642	1.05559e+06	2.77637e+06	1.59119e+06	3.42554e+06	16943.2		95089.4	474287	765574	612656	237257	198044	339382	593001	617942	2.60818e+06	1.04666e+06	2.34871e+06	33886.5		42525.3	212108	342375	306328	106105	88567.8	151776	265198	276352	1.16641e+06	468082	1.05037e+06	16943.2		0.242576	0.950932	0.926296	1.35355	0.573649	0.840371	0.699604
dTDP	4.21618e+06	3.58598e+06	1.27117e+07	7.25475e+06	4.65796e+06	3.0012e+06	9.70198e+06	4.20512e+06	39985.8	2.29623e+07	1.27632e+07	1.4789e+07	100		3.12825e+06	2.15446e+06	7.73795e+06	9.01366e+06	1.82775e+06	651051	8.35795e+06	4.01502e+06	23703.3	2.10731e+07	8.42839e+06	1.0235e+07	0		1.39899e+06	963504	3.46052e+06	4.50683e+06	817395	291159	3.73779e+06	1.79557e+06	10600.4	9.42417e+06	3.76929e+06	4.57722e+06	0		0.741963	0.6008	0.608725	1.24245	0.392393	0.21693	0.861469
CDP	2.6251e+07	3.59227e+07	1.99587e+07	8.36321e+06	1.00018e+07	1.54683e+07	1.33247e+07	1.63806e+07	3.01794e+06	1.55093e+07	2.87393e+07	5.03431e+07	1.73381e+06		4.27858e+07	3.62467e+07	9.62177e+06	1.22858e+07	5.80385e+06	1.8101e+07	1.18866e+07	5.76759e+06	1.77524e+06	2.19348e+07	1.96633e+07	5.51231e+07	1.5978e+06		1.91344e+07	1.621e+07	4.30299e+06	6.14291e+06	2.59556e+06	8.095e+06	5.31586e+06	2.57935e+06	793912	9.80956e+06	8.79371e+06	2.46518e+07	798900		1.62987	1.00902	0.482085	1.46903	0.580279	1.1702	0.892073
UDP	8.9397e+07	1.1689e+08	3.78636e+07	2.70608e+07	2.97448e+07	5.29309e+07	2.63998e+07	2.34719e+07	9.40248e+06	3.35695e+07	1.05619e+08	4.86358e+07	1.09673e+07		1.66614e+08	1.3088e+08	2.49296e+07	3.29205e+07	1.48107e+07	6.52293e+07	2.86668e+07	1.14496e+07	4.87275e+06	4.4784e+07	1.12396e+08	2.38498e+07	7.45137e+06		7.45118e+07	5.85315e+07	1.11489e+07	1.64603e+07	6.62357e+06	2.91714e+07	1.28202e+07	5.12043e+06	2.17916e+06	2.0028e+07	5.02652e+07	1.0666e+07	3.72568e+06		1.86375	1.11969	0.658404	1.21654	0.497927	1.23235	1.08587
Trehalose 6-phosphate	9.76931e+07	8.69672e+07	3.99949e+07	2.66503e+07	1.15424e+08	4.35156e+07	3.89274e+07	1.1457e+08	5.67706e+07	4.72562e+07	4.42071e+07	7.53157e+07	116706		3.31309e+07	3.04555e+07	2.60084e+07	2.86914e+07	7.39196e+07	3.239e+07	2.15144e+07	3.04458e+07	2.26784e+07	1.7939e+07	2.63722e+07	5.59839e+07	142042		1.48166e+07	1.36201e+07	1.16313e+07	1.43457e+07	3.30579e+07	1.44852e+07	9.62155e+06	1.36158e+07	1.01421e+07	8.02258e+06	1.1794e+07	2.50367e+07	71021.2		0.339133	0.350195	0.650293	1.07659	0.640418	0.744329	0.552681
ADP	2.66553e+09	3.59434e+09	9.70914e+08	3.93769e+08	1.83679e+09	1.70016e+09	9.97147e+08	2.38447e+09	1.15064e+09	4.68297e+08	1.01873e+09	2.05212e+09	6.35916e+08		2.76038e+09	2.46323e+09	4.74338e+08	4.07548e+08	9.44128e+08	2.07918e+09	6.09685e+08	9.49994e+08	3.95913e+08	2.96254e+08	8.70184e+08	1.66971e+09	3.93597e+08		1.23448e+09	1.10159e+09	2.12131e+08	2.03774e+08	4.22227e+08	9.29839e+08	2.7266e+08	4.2485e+08	1.77058e+08	1.32489e+08	3.89158e+08	7.46717e+08	1.96798e+08		1.03558	0.685308	0.488549	1.03499	0.514009	1.22294	0.611429
GDP	9.83686e+07	1.26254e+08	7.50616e+07	1.99862e+07	6.89036e+07	9.81232e+07	6.65366e+07	1.03941e+08	7.89462e+07	1.57415e+07	8.97751e+07	116259064	4.641e+07		1.21827e+08	9.1408e+07	5.45181e+07	2.73647e+07	4.59599e+07	1.18544e+08	8.68659e+07	4.16468e+07	3.37443e+07	1.28481e+07	8.96457e+07	1.03799e+08	3.12003e+07		5.44827e+07	4.08789e+07	2.43812e+07	1.36824e+07	2.05539e+07	5.30147e+07	3.88476e+07	1.8625e+07	1.50909e+07	5.74586e+06	4.00908e+07	4.64202e+07	1.56001e+07		1.23847	0.724001	0.726311	1.36918	0.667017	1.20812	1.30554
CDP-ethanolamine	3.58455e+07	3.70622e+07	3.54731e+06	1.56284e+06	3.65119e+07	9.60481e+06	9.08101e+06	6.44663e+07	3.62961e+07	6.6327e+06	1.08065e+07	1.44115e+07	855122		1.75281e+07	1.37483e+07	1.58492e+06	1.75189e+06	2.66732e+07	1.75961e+07	1.65651e+07	3.46556e+07	1.41618e+07	4.21027e+06	6.919e+06	1.07228e+07	972385		7.83878e+06	6.14841e+06	708800	875947	1.19286e+07	7.86919e+06	7.40814e+06	1.54985e+07	6.33334e+06	1.88289e+06	3.09427e+06	4.79538e+06	486192		0.488988	0.37095	0.446796	1.12097	0.730534	1.832	1.82415
FMN	4.60776e+07	5.52763e+07	2.26403e+07	6.0367e+07	5.53975e+07	4.51991e+07	4.40164e+07	8.63518e+07	6.77535e+07	7.97514e+07	3.88235e+07	9.91754e+07	5.27851e+06		1.36122e+07	2.11876e+07	8.73201e+06	4.55947e+07	3.24076e+07	7.04525e+07	3.16189e+07	5.50696e+07	3.17621e+07	3.95544e+07	1.35476e+07	4.5155e+07	6.24274e+06		6.08757e+06	9.47539e+06	3.90507e+06	2.27974e+07	1.44931e+07	3.15073e+07	1.41404e+07	2.46279e+07	1.42045e+07	1.76893e+07	6.05868e+06	2.01939e+07	3.12137e+06		0.295419	0.383304	0.385685	0.755292	0.585001	1.55871	0.718343
UDP-glucose	7.09275e+08	7.31051e+08	4.58078e+08	2.57047e+08	5.72355e+08	2.68707e+08	2.01733e+08	4.87966e+08	6.33136e+07	3.40949e+08	6.23998e+08	8.42793e+08	5.76284e+07		4.19466e+08	5.11749e+08	2.85303e+08	2.97382e+08	2.92181e+08	1.36131e+08	1.115e+08	4.20382e+08	2.62399e+07	2.0306e+08	4.02093e+08	6.89821e+08	3.88815e+07		1.87591e+08	2.28861e+08	1.27592e+08	1.48691e+08	1.30667e+08	6.08798e+07	4.98644e+07	1.88001e+08	1.17348e+07	9.08113e+07	1.79822e+08	3.08497e+08	1.94407e+07		0.591401	0.700018	0.622826	1.15692	0.510488	0.506616	0.55271
UDP-glucuronate	1.98117e+07	1.09174e+07	9.69625e+07	9.57114e+07	3.22489e+07	2.37308e+07	6.75551e+07	6.35328e+07	7.64069e+06	3.13551e+07	1.3777e+08	1.62731e+08	1.72959e+06		1.03803e+07	7.62544e+06	7.82675e+07	1.21558e+08	2.10011e+07	2.25332e+07	5.14543e+07	5.46459e+07	3.29114e+06	6.15363e+07	1.02674e+08	9.73752e+07	1.18629e+06		4.64221e+06	3.4102e+06	3.50023e+07	6.07789e+07	9.39197e+06	1.00772e+07	2.30111e+07	2.44384e+07	1.47184e+06	2.75199e+07	4.5917e+07	4.35475e+07	593145		0.523948	0.69847	0.807194	1.27005	0.651219	0.949536	0.761665
ADP-glucose	7.57204e+06	7.49317e+06	1.13818e+07	5.67524e+06	1.63459e+07	6.00421e+06	5.71382e+06	2.45963e+07	1.09811e+07	3.01527e+06	1.01366e+07	2.50107e+07	796278		1.74646e+06	2.21038e+06	5.98141e+06	7.00499e+06	1.11924e+07	4.58538e+06	5.71124e+06	1.40037e+07	3.62974e+06	2.75788e+06	6.82907e+06	2.1761e+07	730266		781039	988510	2.67497e+06	3.50249e+06	5.00538e+06	2.05064e+06	2.55414e+06	6.26267e+06	1.62327e+06	1.23336e+06	3.05405e+06	9.73182e+06	365133		0.230645	0.294985	0.525525	1.23431	0.684721	0.763694	0.999548
UDP-N-acetylglucosamine	1.71172e+09	1.77536e+09	7.08332e+08	5.25146e+08	1.81705e+09	5.2871e+08	7.26815e+08	2.66174e+09	8.50619e+08	5.15693e+08	1.15099e+09	1622699560	4.85332e+07		4.85182e+08	6.26191e+08	3.41717e+08	5.89684e+08	1.26905e+09	4.7753e+08	3.31044e+08	1.62504e+09	3.26427e+08	2.62586e+08	7.14395e+08	1.25732e+09	3.47435e+07		2.1698e+08	2.80041e+08	1.5282e+08	2.94842e+08	5.67538e+08	2.13558e+08	1.48047e+08	7.26738e+08	1.45983e+08	1.17432e+08	3.19487e+08	5.62289e+08	1.73717e+07		0.283447	0.352713	0.482424	1.12289	0.698415	0.903198	0.455472
Glutathione disulfide	1.04889e+08	2.95196e+08	6.76938e+07	5.25389e+07	1.16652e+08	6.41379e+07	3.67348e+07	1.14118e+08	1.82612e+08	1.04931e+08	4.77049e+07	247677334	1.45934e+07		5.36433e+07	4.12653e+08	3.30937e+07	3.88438e+07	1.13623e+08	7.38377e+07	4.0907e+07	1.58386e+08	9.94056e+07	8.13519e+07	3.74267e+07	3.05648e+08	1.10032e+07		2.399e+07	1.84544e+08	1.47999e+07	1.94219e+07	5.08138e+07	3.30212e+07	1.82942e+07	7.08322e+07	4.44555e+07	3.63817e+07	1.67377e+07	1.3669e+08	5.5016e+06		0.511431	1.39789	0.488873	0.739334	0.974034	1.15123	1.11358
NAD+	3.38658e+08	3.91878e+08	4.26954e+07	1.84788e+07	2.6498e+08	8.80996e+07	7.56486e+07	3.30271e+08	2.70018e+08	8.6208e+07	8.46513e+07	1.291e+08	1.59496e+07		1.46446e+08	2.03474e+08	1.23592e+07	6.17423e+06	1.50479e+08	1.40059e+08	7.25205e+07	1.50043e+08	1.82526e+08	3.99983e+07	5.46348e+07	1.10531e+08	1.40194e+07		6.54928e+07	9.09961e+07	5.5272e+06	3.08711e+06	6.72965e+07	6.26361e+07	3.24322e+07	6.71012e+07	8.1628e+07	1.78878e+07	2.44334e+07	4.94308e+07	7.00971e+06		0.432431	0.519227	0.289474	0.334125	0.56789	1.58978	0.958649
NADH	2.16955e+07	1.80339e+07	98165.3	1.03063e+06	2.19372e+07	3.2248e+06	2.73855e+06	1.55053e+07	5.65973e+07	746880	736553	4.89216e+06	3.42979e+06		1.6884e+07	1.17627e+07	128768	809406	1.93778e+07	6.62181e+06	5.88375e+06	2.1976e+07	3.90762e+07	612381	486958	1.05017e+07	3.96039e+06		7.55077e+06	5.26046e+06	57587	404703	8.66601e+06	2.96136e+06	2.63129e+06	9.82795e+06	1.74754e+07	273865	217774	4.69648e+06	1.98019e+06		0.778226	0.652256	1.31175	0.785352	0.883332	2.0534	2.14849
Dephospho-CoA	8.99584e+06	7.83981e+06	3.96401e+06	2.96987e+06	8.85215e+06	2.35771e+06	1.11122e+06	3.39089e+06	4.36358e+06	5.03764e+06	9.664e+06	1.36968e+07	710779		4.99037e+06	4.30841e+06	4.0676e+06	2.76529e+06	6.59539e+06	2.21851e+06	583502	2.30278e+06	4.99743e+06	2.65874e+06	5.98521e+06	1.25792e+07	703196		2.23176e+06	1.92678e+06	1.81909e+06	1.38265e+06	2.94955e+06	992148	260950	1.02983e+06	2.23492e+06	1.18902e+06	2.67667e+06	5.62558e+06	351598		0.554742	0.549555	1.02613	0.931116	0.745061	0.940959	0.525102
NADP+	3.3871e+07	3.62318e+07	3.58007e+07	2.66054e+07	3.84292e+07	1.64242e+07	7.49816e+07	1.05574e+08	4.09083e+07	7.11112e+07	6.42053e+07	7.01991e+07	948375		1.81398e+07	1.51124e+07	1.89385e+07	1.92017e+07	1.90037e+07	1.13796e+07	4.68368e+07	5.10189e+07	2.85749e+07	3.59337e+07	4.6635e+07	4.08194e+07	882644		8.11235e+06	6.75847e+06	8.46956e+06	9.60087e+06	8.4987e+06	5.08909e+06	2.09461e+07	2.28163e+07	1.27791e+07	1.60701e+07	2.08558e+07	1.8255e+07	441322		0.535555	0.417103	0.528998	0.721724	0.494512	0.692852	0.624645
FAD	1.30201e+07	1.37978e+07	1.31941e+07	4.54927e+07	1.01507e+07	2.25027e+07	1.32301e+07	1.52327e+07	1.3985e+07	2.33822e+07	2.49675e+07	3.31752e+07	1.36807e+06		1.38777e+07	9.18692e+06	4.1992e+06	4.75375e+07	3.19846e+06	2.58204e+07	6.44488e+06	1.18806e+07	1.08042e+07	1.2797e+07	1.04691e+07	1.06464e+07	1.08261e+06		6.20628e+06	4.10852e+06	1.87794e+06	2.37688e+07	1.4304e+06	1.15472e+07	2.88224e+06	5.31315e+06	4.83179e+06	5.72298e+06	4.68192e+06	4.76123e+06	541305		1.06586	0.665826	0.318263	1.04495	0.315099	1.14744	0.487139
[truncated: 6 more columns]

## Sheet: fold change
	1 hour post infection/Uninfected	12 hours alive/Uninfected	24 hours alive/Uninfected	24 hours dead/Uninfected	2 days/Uninfected	4 days/Uninfected	6 days/Uninfected	8 days/Uninfected	10 days/Uninfected	12 days/Uninfected	16 days/Uninfected	Nematode/Uninfected
compound	fold change
aminoisobutyric acid	0.608556	7.7942	4.06111	10.4706	1.83464	4.5599	1.6704	2.30911	2.23705	2.54308	9.98845	1.59471
Serine	1.28305	0.728615	0.654182	2.33794	0.528398	0.878298	1.99879	1.80622	1.0462	0.671205	1.82355	1.1644
Histamine	1.17117	17.0755	12.3154	6.01591	8.32172	1.80408	1.62735	1.29779	2.34094	15.9084	16.214	0.304182
Uracil	0.648009	68.6414	60.8782	11.8605	14.8017	6.64447	1.642	2.29512	16.3632	67.9135	159.04	1.17802
Proline	1.17795	0.936475	0.455813	1.35834	0.464587	0.452802	1.67369	1.50469	0.143482	0.697753	2.05779	0.0651199
Fumarate	1.11546	0.292696	0.126484	1.0075	0.498132	0.435907	2.11641	1.71517	0.144946	0.401741	0.475702	0.0948686
2-Oxoisovalerate	0.880952	11.1447	3.57601	6.70458	3.27164	3.24428	1.70366	1.25306	3.637	23.0991	6.49348	6.33745
Indole	1.31535	0.512581	0.910469	1.00191	0.338477	0.313544	1.90518	1.32947	0.437404	0.62224	3.77562	0.00554946
Valine/betaine	0.965266	1.86905	2.40136	1.35294	0.765016	0.910442	1.41919	1.73694	0.635771	3.17691	8.65385	0.056261
Succinate/Methylmalonate	1.26764	0.937437	5.93319	1.35791	0.791548	0.843282	2.19842	5.07544	1.34839	6.2779	40.4009	0.224267
3-Hydroxyisovalerate	0.691664	15.1084	23.874	14.4581	9.11832	4.97375	2.75785	2.21901	11.539	64.9392	15.36	4.71748
Homoserine/Threonine	1.1504	1.47667	2.88596	1.01803	0.949952	0.6899	2.27204	1.4733	0.932174	1.99315	11.3333	0.55734
3-Methylthiopropionate	0.46001	88.7735	31.513	35.7278	72.8068	2.56408	1.41732	1.46305	7.24351	95.2886	20.3552	3.25645
Cysteine	0.889309	0.276891	0.289224	0.659576	0.371753	0.288103	0.0560625	1.57685	0.729167	0.418468	0.914113	0.0661975
Nicotinate	0.769299	2.01398	5.61127	1.70508	1.81732	8.41506	4.2648	3.35731	4.25133	3.91283	8.61854	0.296487
Taurine	1.8183	0.489859	0.132864	1.44823	0.491958	1.01261	2.24898	0.953112	0.239522	0.43603	1.40089	0.109976
Thymine	0.724308	63.8366	71.1967	7.23124	17.2589	8.77566	1.15693	1.04434	55.3801	81.5038	159.322	4.61301
Pyroglutamic acid	1.18128	1.27273	2.52542	1.60189	0.934102	0.805522	2.59207	1.60967	0.512699	1.28474	4.66505	2.53525
Citraconate	1.163	0.70466	0.786286	0.990787	0.477828	0.489522	1.36742	0.881099	0.502489	1.126	1.75042	0.715606
N-Acetylputrescine	2.71497	167.177	94.7381	128.961	263.003	63.5611	1.94325	4.66094	165.922	121.658	474.13	1.15397
Agmatine	1	1541.51	5437.8	203.875	2039.1	2290.08	1	1	5554.57	2890.12	3532.08	1
N-Acetyl-beta-alanine	0.99204	16.6339	17.02	2.6246	6.25185	4.65462	1.74217	2.32907	4.96885	25.6809	74.5658	4.18824
Hydroxyproline	1.09603	12.2543	3.28074	2.74189	4.54184	3.36368	1.57472	2.69566	4.27424	4.03002	9.52686	3.68244
Leucine/Isoleucine	1.04573	1.83549	2.47201	1.3488	0.887946	0.588728	2.55446	1.73107	0.666359	2.10353	9.60619	0.0488346
methyl succinic acid	1.3914	8.94651	8.37564	1.32156	3.59741	2.32382	2.47537	1.49618	3.87398	8.54356	7.83916	0.421567
Asparagine	1.44871	1.21685	1.32454	1.0516	1.24146	0.474154	1.34605	1.49169	0.314211	1.95501	1.66046	2.63814
Hydroxyisocaproic acid	0.659232	14.4032	18.7107	18.154	7.13499	4.70319	5.4993	7.30638	8.35845	109.898	29.5362	2.6701
Ornithine	0.8269	14.5391	28.2111	1.48288	3.57327	2.17188	1.64159	1.10529	3.58841	16.2518	105.582	9.03311
Aspartate	1.55307	11.9396	3.90626	0.916368	7.0139	1.81334	0.694436	1.21611	4.05091	7.46437	14.5558	1.42572
Malate	1.146	0.349763	0.176685	0.985516	0.544755	0.373944	1.82123	1.43309	0.186119	0.472469	0.548925	0.0538552
Hypoxanthine	0.965554	4.92584	2.55145	1.36185	1.70513	2.06093	0.833901	3.28493	2.34937	7.4825	13.8237	0.0238054
Anthranilate	0.895083	11.3683	11.1409	1.92474	8.00189	4.49691	1.98254	3.9536	53.2987	12.7756	26.2758	7.74341
4-Aminobenzoate	0.933293	3.79882	2.23221	1.01972	6.02237	1.96185	1.10001	1.32059	2.29283	3.70466	4.17874	4.22923
Salicylate	0.897773	3.36169	3.8739	1.10975	1.65431	1.26033	1.42302	1.46792	39.3754	10.3124	9.37387	0.562281
Hydroxybenzoate	1.38008	123.007	25.562	39.3213	80.5885	34.0088	1.95424	1.41987	10.2957	37.5074	49.3009	4.4034
Acetylphosphate	1.13925	8.02096	2.02752	2.25022	1.97787	6.19348	2.84187	7.96724	3.4513	9.16462	17.7908	0.245363
phosphorylethanolamine	0.943144	0.195993	0.259723	1.14274	0.296297	0.864027	1.47555	1.32773	0.502156	0.284308	0.568851	0.0199426
Histidinol	1.65429	68.7601	57.419	2.46496	13.9467	88.203	1.7987	1.41124	573.016	92.0527	129.799	2.1454
alpha-Ketoglutarate	2.03681	0.248729	0.142184	1.69447	0.33004	0.622182	5.17224	0.794549	0.237846	0.727166	0.790062	0.0102809
methyl glutaric acid	1.86582	1.19635	3.69123	2.55616	1.19387	3.43049	10.9759	2.68113	6.16301	3.51033	8.13869	2.68836
Glutamine	0.97712	0.217491	0.318782	0.910916	0.293515	0.320013	1.81532	1.16427	0.11212	0.28653	0.919875	0.0866667
Glutamate	1.29564	0.889493	1.39219	1.02718	0.799276	0.574461	1.24933	1.63555	0.904822	1.54442	3.72572	0.303928
2-Oxo-4-methylthiobutanoate	0.0150218	37605.5	10661.3	1113.5	8460.53	804.147	7.66566	0.0150218	3150.89	61845.4	1414.13	8.87365
2-hydroxyglutaric acid	1.23853	8.9284	26.3381	2.79385	6.07156	16.8631	23.3855	57.9169	3.09506	12.5219	102.701	0.16313
2-Hydroxy-2-methylsuccinate	1.22905	8.49437	25.0369	2.70431	5.79552	16.058	22.2916	55.0705	2.95404	11.926	97.5857	0.170973
Methionine	0.947609	2.36553	5.54929	1.04839	1.29915	1.02665	4.14927	1.60648	1.20939	1.95049	9.91082	0.186296
xylose	0.987001	1.51392	1.36272	0.885181	1.20002	1.78425	1.38757	1.45975	2.14204	2.61348	4.31692	1.03242
3-Methylphenylacetic acid	1.22426	26.7413	60.108	0.403351	1.51773	1.53623	1.17295	2.7478	1.35835	173.13	82.002	11.5758
Guanine	1.05971	60.3574	17.2385	33.3898	51.5053	35.3543	0.375423	0.688524	289.772	694.751	1648.48	58.6366
Xanthine	0.868517	5.02256	5.07798	1.40653	1.93899	2.13457	1.02234	2.53968	3.42907	5.90886	12.5397	0.0302834
Vanillin	1.10735	35.0916	21.9565	19.6782	16.0724	5.82002	1.46802	1.27151	5.73122	45.6858	7.4793	3.98477
Hydroxyphenylacetate	0.895285	99.7066	72.3444	12.1737	67.6467	23.7766	1.33012	1.84689	137.722	77.0306	200.061	3.62188
Xylitol	0.774687	5.7521	5.56172	1.57066	9.23419	6.84028	5.23044	8.25622	6.02023	10.1677	26.9441	2.84789
Dopamine	1.3435	0.0131098	0.597374	1.74212	0.294896	0.362813	1.15153	1.80228	0.0149151	0.156191	1.10274	0.0130389
2_3-Dihydroxybenzoate	0.665248	99.9599	224.189	2.02797	161.568	22.3609	4.68276	3.38458	302.077	132.352	440.757	2.74995
Histidine	1.04187	0.25469	0.531178	0.913635	0.286273	0.330283	1.60794	1.31078	0.116884	0.30528	2.9737	0.592654
Orotate	1.75127	336.384	375.319	60.8431	229.384	48.1661	3.7713	1.85482	85.5009	184.73	254.145	0.0502104
Dihydroorotate	1.24387	11.9095	71.3599	2.08875	24.5029	7.64288	7.14783	4.6734	11.8737	9.97334	24.4554	0.528096
Allantoin	1.00173	65.6894	20.0208	14.2274	24.996	17.0791	2.85313	4.58973	8.19613	58.9438	101.042	0.46694
pimelic acid	0.9304	3.46579	1.5845	0.765643	2.93441	1.26017	1.35363	1.14936	1.96436	2.60452	5.49044	5.12127
Indole-3-carboxylate	7.94228	37.8484	29.691	5.86376	15.6642	4.47952	4.12581	1.43158	12.4261	13.2705	29.6447	2.37775
2-Aminoadipate	2.11509	3.17446	1.90112	1.63153	3.01331	1.79475	2.35531	1.90924	1.71499	2.29525	5.85066	0.880507
Carnitine	1.03359	2.10297	3.07607	1.3634	0.983158	0.642802	2.41905	1.67577	0.704053	1.90131	9.09283	0.478982
hydroxylysine	1.15754	16.9764	16.3211	3.87002	4.6849	6.34097	1.79979	1.5325	15.9229	19.2701	36.7295	0.974583
Phenylpyruvate	0.899584	230.606	21.9339	83.4502	33.6639	13.5607	5.67978	1.47476	8.06914	303.796	48.2497	2.14329
Methionine sulfoxide	1.21175	0.359274	0.224471	0.918754	0.252739	0.539457	1.53052	0.720537	0.185558	0.0227803	0.216809	0.0119478
Phenylalanine	0.838707	1.17909	1.9871	1.01477	0.61652	0.435649	2.32666	1.00391	0.359346	1.68358	7.7469	0.276517
Phenyllactic acid	0.699907	84.7737	90.0941	29.9717	17.7519	74.0412	7.75406	3.44767	288.35	436.252	220.668	1.6223
Dipicolinate	2.71165	1496.94	540.28	183.664	1726.17	510.102	0.724942	3.81099	28.2765	198.744	837.575	8.43152
Phosphoenolpyruvate	1.33051	51.0314	14.1805	15.883	17.201	12.1306	4.81242	2.80737	9.98992	28.8595	31.4622	0.221882
Uric acid	0.730432	0.326355	0.264069	0.332941	0.255916	0.496241	1.1013	0.71692	0.503082	0.480554	0.550504	0.102396
3_4-Dihydroxyphenylacetate (DOPAC)	1.14602	160.752	58.795	35.8799	72.5159	29.0952	2.22097	1.25041	57.1519	86.7281	108.984	3.69239
Cysteate	0.889264	9.27698	4.67825	2.93157	16.5765	5.12557	1.12147	0.904701	1.43756	5.89082	12.1908	50.3103
1-Methylhistidine	0.944073	1.95057	1.4876	1.82783	1.64947	1.261	1.35146	0.924654	2.79593	1.33945	6.22853	0.931918
Sulfolactate	1.40578	15.7891	17.1284	4.6496	25.2647	6.35105	3.39791	1.09922	0.817241	10.0253	10.5101	0.430848
Glycerone phosphate	1.76466	0.256059	0.170088	1.12858	0.514179	0.953715	2.29249	1.99291	0.210643	0.294504	0.586931	0.0117961
sn-Glycerol 3-phosphate	1.13996	0.0226105	0.12734	0.885495	0.243487	0.161994	1.40473	1.51448	0.0641716	0.0565127	0.0839364	0.0117586
Aconitate	1.16027	0.405439	0.126625	0.951508	0.305828	0.344533	1.19156	0.452566	0.340565	0.95847	0.565504	0.0148657
Shikimate	0.837794	11.2312	7.10578	0.826225	14.0592	4.20381	1.23696	0.900522	7.56394	4.73006	16.9026	4.24581
N-Acetylornithine	0.865875	10.58	28.0407	1.93773	3.24251	1.97354	1.79416	1.05336	6.40143	11.3687	72.3489	3.81308
Arginine	1.0038	0.363143	0.18521	1.00739	0.504718	0.400988	1.80282	1.48034	0.367206	0.561694	0.838008	0.866383
Citrulline	0.816073	152.976	428.006	4.81959	59.2428	33.9659	5.95499	1.50093	86.3212	261.342	529.574	1.1015
tricarballylic acid	1.11359	60.1832	32.221	5.93513	37.8035	23.0417	10.5776	3.05334	26.1485	25.3335	39.5132	0.563547
Ascorbate	1.2318	0.00237763	0.00346289	0.714136	0.448008	0.00107941	0.00728599	1.03481	0.00223417	0.00324221	0.00403098	0.0123747
N-Carbamoyl-L-aspartate	1.40776	96.2568	111.829	2.79608	94.0483	7.9452	3.65617	1.83287	7.85294	20.7233	45.257	0.369118
Allantoate	1.02576	0.887927	0.514398	1.32371	0.860029	1.49511	1.38554	1.20826	0.571328	1.28182	1.89315	0.00110709
2-Isopropylmalate	1.1013	808.051	510.441	82.6687	473.899	264.979	1.34913	1.47628	257.624	361.053	658.827	2.7118
Serotonin	0.00620695	113.496	92.8961	54.0059	50.4738	41.5844	0.330472	0.229743	50.7917	86.6294	154.167	1.93429
Gluconolactone	0.997847	17.6125	7.21912	1.53315	7.64915	3.90369	1.77455	1.61776	11.398	10.9849	24.6925	2.93471
Glucosamine	0.626376	16.0573	14.1344	2.26631	26.6055	6.4093	1.33618	1.35529	8.45704	13.9194	40.6889	3.51677
Hydroxyphenylpyruvate	1.4435	12.6249	8.67009	3.52294	6.29654	3.9936	3.2037	0.927165	4.21158	12.2318	18.4083	2.46775
myo-Inositol	0.966911	0.833921	2.82591	0.594403	1.72084	1.44568	2.16624	2.10035	0.443826	0.607663	1.04417	0.499219
Tyrosine	1.00388	0.126005	0.368995	0.980769	0.41331	0.237083	1.32929	1.22757	0.225315	0.29363	0.348533	0.0263141
Homovanillic acid (HVA)	0.870494	2.19868	8.22962	1.17958	1.31329	1.87781	1.3683	1.23452	2.57272	8.96633	5.26669	0.122873
Homocysteic acid	1.81466	2404.55	3389.53	109.223	3617.5	478.789	0.713197	0.323624	2618.65	8460.04	1212.63	5.8799
4-Pyridoxate	1.26255	54.2841	26.6394	2.05737	38.2853	12.964	2.34842	1.80609	19.4847	32.8433	87.3847	4.2918
3-Phosphoserine	2.28984	7.37213	5.73304	1.5645	7.92007	3.85122	0.3034	0.368774	1.78368	7.15188	9.02169	6.71205
3-Phosphoglycerate	1.49202	10.935	4.74723	4.43082	5.59618	4.38058	2.50435	2.75121	4.05311	6.31459	11.9826	0.158729
N-Acetylglutamine	1.75806	5.82923	12.4003	3.08453	2.59203	2.14405	5.4701	7.46603	1.93617	4.7522	35.8798	0.404048
Acetyllysine	0.898528	14.4369	22.348	3.77852	7.81043	5.67394	1.10956	1.00033	14.6045	19.0004	54.6001	0.589055
Kynurenic acid	3.41159	2717.07	1626.86	236.548	935.082	135.284	10.0237	6.09605	573.864	1325.78	3032.31	3.63282
N-Acetylglutamate	1.22032	6.92894	4.10127	0.81638	1.85883	5.17346	1.11283	0.819966	6.92124	8.1219	11.9045	0.0104067
N-Acetylglutamate 2	1.1107	619.568	59.0863	270.136	167.258	35.5719	1.36592	0.867157	42.2665	356.33	115.585	1.58661
homocitrulline	0.748785	4.4857	8.71956	0.850377	1.75552	1.64705	1.33731	1.3789	4.42486	5.39187	9.31088	0.564403
Citrate/isocitrate	1.14756	0.147409	0.0507977	0.95546	0.263907	0.315414	1.2885	0.508295	0.249327	0.489644	0.346244	0.0566632
2-Dehydro-D-gluconate	1.05233	9.64227	5.76976	2.04395	4.10567	1.98443	2.82163	0.667979	3.65543	10.6054	14.523	0.0472648
D-Gluconate	1.02842	3.95536	2.60175	1.46668	2.82714	1.97299	2.24615	1.84682	2.48946	3.74993	7.21416	0.253341
D-Erythrose 4-phosphate	1.09813	0.0044923	0.0180567	0.384092	0.458701	0.0599545	1.24048	1.12727	0.0136294	0.00904082	0.0128856	0.000579001
Tryptophan	1.3017	0.55209	1.07123	1.03732	0.380802	0.380891	1.89204	1.42164	0.4743	0.62191	3.12689	0.166927
Xanthurenic acid	10.1839	0.589534	0.188815	0.404735	0.44308	1.08318	4.91731	1.32745	3.07293	0.795143	1.98044	0.0138449
Kynurenine	20.1594	4.48567	11.3836	21.176	9.13997	59.7347	113.161	53.9028	40.2625	35.8365	13.5482	6.36604
D-Glucarate	0.712699	1.21438	0.388461	0.811569	0.679172	0.782244	1.33802	0.913413	0.541565	1.22223	1.52705	0.00444867
Pantothenate	1.19699	1.55259	1.40401	1.39957	1.14861	1.03248	1.50494	1.25919	1.63282	1.65923	2.14363	0.260065
N-Acetylglucosamine	0.693632	3.3628	4.10298	1.36626	2.64469	2.81998	0.903606	5.99994	4.62335	2.96763	11.6167	1.61551
deoxycytidine	0.909303	186.223	655.712	5.16372	31.4524	104.023	132.807	142.417	101.817	271.57	402.535	0.243617
Deoxyuridine	4.76338	311.36	373.372	24.5333	123.751	554.869	2.25931	3.83735	1698.99	1225.44	1102.41	0.0129363
Cystine	0.579317	0.538302	0.943957	0.285205	1.40598	4.01096	0.203259	1.77361	9.48477	0.387354	1.79167	0.102165
Uridine	1.32528	186.804	304.459	67.5579	24.2824	46.8242	3.73084	9.39657	335.362	461.992	1159.67	0.795908
Biotin	0.971772	0.467979	0.731748	0.772088	0.650052	0.5308	0.995098	1.21728	0.593969	0.294522	1.41535	0.00317592
Deoxyinosine	67.0559	124988	112503	6097.05	37843.6	6386.74	117.167	69.8089	115808	267002	314179	108.917
Glucosamine phosphate	0.678631	0.981982	0.680393	0.932483	1.36857	1.47843	1.7728	1.60816	2.08899	1.58433	1.97346	0.0686794
Glucosamine phosphate 2	1.17106	42.292	32.1683	2.68051	23.343	7.15718	2.31127	3.2974	65.3327	44.6371	91.0455	0.0281299
Glucose phosphate	0.753467	0.0544414	0.0533078	0.990256	0.116911	0.174755	1.66444	0.709016	0.0562734	0.0908012	0.142468	0.0417132
Adenosine	0.865278	4.20579	1.22125	1.4143	1.00118	0.836348	0.882105	0.450226	1.72891	2.25066	10.4463	1.41239
Inosine	0.778049	0.842506	0.618756	1.04545	0.371564	2.76079	2.04745	8.2937	1.53382	1.14377	3.54972	0.0219533
6-Phospho-D-gluconate	0.947388	3.8944	2.85248	1.97045	2.19148	2.31545	9.8506	1.33493	2.82979	4.50154	4.27154	0.0963347
Guanosine	1.36054	2.16331	0.294493	0.849736	0.655974	1.59555	1.22968	1.74912	1.83498	1.40433	8.21966	0.036668
Xanthosine	1.88194	20.157	11.078	1.69602	7.4224	36.7345	12.6592	253.293	36.1465	33.0974	69.8456	0.0993708
Ophthalmate	1.0062	9.71738	2.79669	2.60327	2.37632	5.29314	1.96844	0.977286	9.01641	27.5176	47.5036	0.0222527
Sedoheptulose 1/7-phosphate	0.730023	0.255129	0.217622	1.08225	0.307022	0.987443	2.50348	1.38701	0.815902	0.474306	0.904195	0.0687336
S-Methyl-5--thioadenosine	0.0107534	168.95	53.7544	9.2696	348.379	87.786	0.0107534	0.0107534	57.23	26.3009	184.335	10.745
7-Methylguanosine	1	115414	6977	1	46802.7	146729	32.6041	24.3112	410711	123216	263370	1
N-Acetylglucosamine 1/6-phosphate	1.16496	0.237523	0.638793	0.932128	0.433214	1.35306	2.94919	2.58775	0.108888	0.249176	0.476313	8.32791e-07
dCMP	0.520909	0.818784	1.21687	1.03572	0.326997	0.578849	1.54972	0.510809	2.55094	1.70562	2.74402	1.54908e-05
Glutathione	1.10895	0.2066	0.0637444	0.566942	0.364166	0.102177	0.103831	0.600325	0.126317	0.300435	0.254469	0.128047
dUMP	0.746147	0.312878	0.0325613	0.365965	0.191072	0.189918	0.214507	0.00570064	0.334122	0.0979204	1.07608	5.36497e-05
dTMP	0.423039	1.85563	1.28727	0.848447	0.700642	0.653234	1.41652	0.0354465	2.15433	1.58443	3.83278	6.71149e-06
dTMP 2	0.154929	46.4507	27.6759	2.08856	10.3202	38.1201	1.72317	0.0150514	162.392	48.7478	64.8395	0.1117
CMP	0.783554	0.439845	0.298288	1.03068	0.294686	0.141179	2.00847	0.178748	0.404392	0.5218	1.75063	0.000722846
UMP	1.22909	0.542891	0.30701	1.10219	0.453776	0.172327	1.26982	0.196484	0.418077	0.677663	1.4798	0.010083
dAMP	0.588194	0.427975	1.17201	1.39191	0.255806	0.64756	2.38521	0.0775969	2.79785	0.545842	1.93752	1.0486e-05
AICAR	0.400223	0.0328165	0.00246628	0.696016	0.019655	0.0974594	0.186311	0.247676	0.0894082	0.100991	0.135535	2.52097e-06
Fructose 1_6-bisphosphate	1.0139	1.06794	1.36135	0.974169	0.484096	0.765185	1.5522	0.29072	0.272835	0.720988	1.48137	0.236833
Trehalose/Sucrose	1.15576	0.529457	0.412418	0.902105	0.855177	0.648776	1.16167	1.16966	0.357606	0.58215	1.02139	0.685865
AMP/dGMP	0.86475	0.287414	0.207769	1.0149	0.288692	0.126971	1.37875	0.506981	0.241608	0.176983	0.71861	0.0295965
IMP	0.65831	0.114038	0.108011	3.33421	0.336308	1.484	4.1569	10.0993	0.254893	0.217216	0.304856	0.0115082
GMP	0.823667	1.87511	0.921176	1.17524	0.727053	0.630207	2.22646	0.954961	0.978673	0.971456	5.58387	0.0152097
Xanthosine 5--phosphate	0.828463	1.77752	1.61676	2.70273	0.904075	5.40357	3.46196	23.9607	2.58351	2.25489	3.45096	0.0205607
Xanthosine 5--phosphate 2	1.21703	222.752	111.181	33.1571	53.9335	37.2057	10.4742	14.5855	59.5532	85.7714	25.2979	0.000377532
Sedoheptoluse bisphosphate	1.39458	2.97965	2.85397	1.78033	0.901805	0.746212	3.60096	0.656333	0.820662	1.70097	1.50923	0.00757201
Riboflavin	1.28772	1.36258	2.74483	1.00572	2.73032	0.834856	1.07569	1.11885	1.20189	1.60728	4.20263	0.0864234
S-Adenosyl-L-homocysteine	1.27236	2.1084	1.15467	1.05509	0.601182	1.23752	1.68532	2.69286	7.08261	4.05917	8.73866	0.0432228
dTDP	0.85053	3.01499	1.72069	1.10478	0.71183	2.30113	0.997378	0.00948391	5.44624	3.02719	3.50768	2.37182e-05
CDP	1.36843	0.7603	0.318586	0.381007	0.589243	0.507589	0.624	0.114965	0.590807	1.09479	1.91776	0.0660474
UDP	1.30753	0.423545	0.302704	0.332727	0.592088	0.29531	0.262558	0.105177	0.375511	1.18146	0.544043	0.122681
Trehalose 6-phosphate	0.890208	0.409393	0.272796	1.1815	0.445432	0.398467	1.17275	0.581112	0.48372	0.45251	0.770942	0.00119462
ADP	1.34845	0.364247	0.147726	0.68909	0.63783	0.374089	0.894556	0.431673	0.175686	0.382187	0.769874	0.23857
GDP	1.28348	0.763065	0.203177	0.700463	0.997505	0.6764	1.05665	0.802554	0.160026	0.91264	1.18187	0.471796
CDP-ethanolamine	1.03394	0.0989611	0.0435992	1.01859	0.26795	0.253337	1.79845	1.01257	0.185036	0.301473	0.402045	0.0238558
FMN	1.19964	0.491351	1.31012	1.20227	0.980936	0.955267	1.87405	1.47042	1.73081	0.842567	2.15236	0.114557
UDP-glucose	1.0307	0.64584	0.362408	0.806958	0.378847	0.284422	0.687979	0.0892651	0.4807	0.879768	1.18825	0.0812496
UDP-glucuronate	0.551057	4.89421	4.83106	1.62777	1.19782	3.40987	3.20684	0.385666	1.58266	6.95396	8.21388	0.0873017
ADP-glucose	0.989585	1.50313	0.7495	2.15872	0.792945	0.754595	3.24831	1.45022	0.398211	1.33869	3.30303	0.10516
UDP-N-acetylglucosamine	1.03718	0.413813	0.306795	1.06153	0.308877	0.424611	1.55501	0.496938	0.301272	0.67242	0.947994	0.0283535
Glutathione disulfide	2.81438	0.645388	0.500902	1.11215	0.611486	0.350227	1.088	1.74101	1.0004	0.454815	2.36134	0.139132
NAD+	1.15715	0.126072	0.0545648	0.782442	0.260143	0.223378	0.975235	0.797319	0.254558	0.249961	0.381211	0.0470966
NADH	0.831227	0.00452468	0.0475042	1.01114	0.148639	0.126226	0.714679	2.60871	0.0344255	0.0339495	0.225491	0.158087
Dephospho-CoA	0.871493	0.440649	0.330138	0.984028	0.262089	0.123526	0.37694	0.485066	0.559997	1.07427	1.52257	0.0790119
NADP+	1.0697	1.05697	0.785491	1.13458	0.484906	2.21374	3.11695	1.20777	2.09947	1.89558	2.07255	0.0279996
FAD	1.05973	1.01336	3.49402	0.779612	1.7283	1.01612	1.16993	1.0741	1.79585	1.9176	2.54799	0.105073

## Sheet: p-values all time points
	1 hour post infection/Uninfected	12 hours alive/Uninfected	24 hours alive/Uninfected	24 hours dead/Uninfected	2 days/Uninfected	4 days/Uninfected	6 days/Uninfected	8 days/Uninfected	10 days/Uninfected	12 days/Uninfected	16 days/Uninfected	Nematode/Uninfected
compound	p-value
aminoisobutyric acid	0.569074	0.333412	0.0227837	0.365655	0.531833	0.339575	0.581382	0.287425	0.378726	0.117634	0.0931743	0.458257
Serine	0.691176	0.68843	0.632863	0.242212	0.492685	0.861683	0.535243	0.512993	0.947343	0.632155	0.331924	0.814759
Histamine	0.497712	0.0655201	0.200031	0.358962	0.268762	0.598096	0.0630637	0.256592	0.310678	0.0628226	0.0325402	0.0119519
Uracil	0.264886	0.00911489	0.209839	0.363986	0.195834	0.169105	0.0875416	0.210789	0.0515306	0.0242487	0.0619107	0.580589
Proline	0.605984	0.865613	0.124429	0.428576	0.130959	0.179605	0.222961	0.298922	0.0205392	0.386273	0.320429	0.0167972
Fumarate	0.715178	0.0160163	0.00809999	0.985823	0.22385	0.235298	0.205736	0.22887	0.0096252	0.0315618	0.0605784	0.00791346
2-Oxoisovalerate	0.487741	0.0907937	0.255648	0.373501	0.16254	0.0872072	0.00246375	0.274236	0.028694	0.299409	0.0666125	0.00903319
Indole	0.481013	0.309243	0.874202	0.997127	0.0947366	0.0927621	0.126206	0.507535	0.134785	0.345878	0.442706	0.0292685
Valine/betaine	0.887692	0.583646	0.294816	0.301835	0.645748	0.820848	0.366284	0.0631109	0.173695	0.221025	0.382866	0.00790533
Succinate/Methylmalonate	0.587599	0.92686	0.153448	0.509293	0.621065	0.69941	0.125096	0.0538769	0.440493	0.104738	0.358414	0.0417377
3-Hydroxyisovalerate	0.304779	0.0683903	0.231631	0.381175	0.315992	0.0528506	0.181422	0.349005	0.0181232	0.164425	0.145004	0.00767498
Homoserine/Threonine	0.805654	0.569396	0.379065	0.972554	0.946523	0.483473	0.0987631	0.447745	0.829673	0.21811	0.331913	0.218958
3-Methylthiopropionate	0.49205	0.354461	0.295343	0.382436	0.12205	0.135316	0.652988	0.71603	0.233247	0.255954	0.349551	0.0474646
Cysteine	0.773906	0.0649525	0.0759733	0.368887	0.0949607	0.0687197	0.0303676	0.395578	0.475366	0.114438	0.840501	0.0313196
Nicotinate	0.42828	0.222139	0.36842	0.183212	0.347603	0.00914132	0.0152592	0.000837288	0.0786727	0.00437335	0.0351258	0.0275337
Taurine	0.236882	0.35806	0.0954559	0.552244	0.285509	0.979316	0.319339	0.926012	0.145958	0.266544	0.758536	0.0896946
Thymine	0.229155	0.00133364	0.286038	0.388881	0.281853	0.0207442	0.568346	0.881138	0.00222057	0.0141581	0.00568386	0.00768335
Pyroglutamic acid	0.647116	0.664013	0.422451	0.296883	0.843148	0.615703	0.119829	0.178036	0.0885279	0.404524	0.316845	0.0208799
Citraconate	0.703221	0.372009	0.642315	0.978367	0.128893	0.163136	0.447617	0.736183	0.141848	0.757	0.378528	0.375345
N-Acetylputrescine	0.413583	0.0884752	0.0610161	0.377246	0.308026	0.0910687	0.667193	0.36722	0.0335399	0.025807	0.313443	0.913684
Agmatine	#DIV/0!	0.0619409	0.182647	0.373901	0.16913	0.0188198	#DIV/0!	#DIV/0!	0.107116	0.0767523	0.250222	#DIV/0!
N-Acetyl-beta-alanine	0.980172	0.00100411	0.0937551	0.360243	0.175165	0.276743	0.0660207	0.0084897	0.0110394	0.02938	0.27603	0.00839667
Hydroxyproline	0.659713	0.0307683	0.111594	0.176869	0.189203	0.158755	0.10263	0.340313	0.0149258	0.00996197	0.0074994	0.0854945
Leucine/Isoleucine	0.8816	0.617717	0.367836	0.434314	0.853362	0.360113	0.0499875	0.132613	0.275008	0.267621	0.378363	0.0200102
methyl succinic acid	0.493988	0.0627606	0.322176	0.489773	0.228639	0.0218985	0.246833	0.454024	0.00197515	0.0644331	0.0241199	0.079434
Asparagine	0.600866	0.545424	0.71087	0.879677	0.713166	0.159478	0.647723	0.378609	0.0230407	0.311615	0.504111	0.231115
Hydroxyisocaproic acid	0.444992	0.0909597	0.0732402	0.372202	0.345083	0.0933996	0.153019	0.238537	0.120066	0.219724	0.295642	0.015462
Ornithine	0.532373	0.305539	0.0482561	0.487011	0.16902	0.0384208	0.254945	0.714692	0.0229683	0.210127	0.338418	0.0863666
Aspartate	0.519752	0.177443	0.231317	0.912339	0.25068	0.210158	0.627872	0.763797	0.00732792	0.0204333	0.034778	0.623097
Malate	0.653453	0.0239249	0.0094049	0.971544	0.220269	0.122154	0.17502	0.302686	0.012219	0.055001	0.101136	0.00741818
Hypoxanthine	0.947807	0.044984	0.172623	0.714612	0.663446	0.247438	0.697514	0.0338423	0.153896	0.0117552	0.149054	0.0275321
Anthranilate	0.629112	0.000898954	0.0955944	0.368166	0.0185256	0.0226109	0.128213	0.190843	0.256903	0.0037126	0.0127931	0.00817753
4-Aminobenzoate	0.730461	0.0303274	0.252111	0.933001	0.228363	0.201485	0.587944	0.0875175	0.0690664	0.0464088	0.00499198	0.0130499
Salicylate	0.712601	0.24989	0.335877	0.666838	0.267922	0.526176	0.25903	0.343911	0.308896	0.141882	0.28922	0.106932
Hydroxybenzoate	0.438347	0.0185818	0.217741	0.37597	0.168745	0.166903	0.205388	0.342638	0.0704007	0.0863441	0.108165	0.0247561
Acetylphosphate	0.698709	0.205012	0.268949	0.441005	0.295247	0.0451449	0.0467109	0.0665705	0.0201814	0.217015	0.0947121	0.0132558
phosphorylethanolamine	0.877277	0.0314815	0.0404084	0.760209	0.0690213	0.684867	0.24422	0.316094	0.127007	0.0443198	0.241867	0.0172897
Histidinol	0.296865	0.293877	0.162832	0.287078	0.127045	0.0587858	0.11267	0.393447	0.0169069	0.200246	0.0692996	0.253966
alpha-Ketoglutarate	0.24092	0.0709722	0.0486877	0.293387	0.103895	0.564512	0.285219	0.662104	0.0680347	0.600652	0.617764	0.0329731
methyl glutaric acid	0.493388	0.628909	0.423624	0.111088	0.588364	0.0657955	0.318728	0.269421	0.00512129	0.0516782	0.311889	0.0646782
Glutamine	0.941918	0.0237617	0.0775133	0.802321	0.0317356	0.0686934	0.0404444	0.586151	0.0152946	0.0282374	0.870476	0.0139085
Glutamate	0.385638	0.692057	0.432203	0.927343	0.381635	0.0857255	0.540499	0.170298	0.68861	0.181138	0.215873	0.0172836
2-Oxo-4-methylthiobutanoate	0.373901	0.290867	0.371119	0.369729	0.277123	0.162103	0.0496524	0.373901	0.129375	0.363282	0.0247817	0.348902
2-hydroxyglutaric acid	0.619681	0.00410105	0.304273	0.0196398	0.07596	0.297217	0.0875797	0.017161	0.00767889	0.1339	0.324457	0.0111067
2-Hydroxy-2-methylsuccinate	0.622473	0.00417143	0.30505	0.0202408	0.0773137	0.29839	0.0873655	0.0172147	0.00801701	0.134395	0.324585	0.0106711
Methionine	0.876752	0.520484	0.244101	0.904019	0.729493	0.972317	0.0187672	0.106438	0.575148	0.424938	0.358572	0.0213723
xylose	0.955938	0.271341	0.572482	0.590616	0.35343	0.0583874	0.216295	0.2617	0.109108	0.0949901	0.0485982	0.865306
3-Methylphenylacetic acid	0.765026	0.358168	0.395062	0.240993	0.48156	0.646868	0.774257	0.392942	0.635046	0.19657	0.372945	0.0119839
Guanine	0.893915	0.00033235	0.0622884	0.38285	0.149506	0.106491	0.0896597	0.447	0.303831	0.202453	0.337512	0.140832
Xanthine	0.78758	0.0247808	0.00305937	0.644162	0.452956	0.0539078	0.96271	0.0441487	0.0649434	0.027355	0.151357	0.0242707
Vanillin	0.72899	0.0363726	0.20245	0.37913	0.149929	0.148502	0.18597	0.20854	0.100531	0.0560747	0.0488397	0.012164
Hydroxyphenylacetate	0.580628	0.0380958	0.186872	0.372688	0.055862	0.256627	0.187783	0.0482652	0.198128	0.0593441	0.0456462	0.00853926
Xylitol	0.259915	0.00970052	0.140164	0.163233	0.0959849	0.022393	0.115103	0.00192815	0.0400225	0.0193482	0.221919	0.00247247
Dopamine	0.517191	0.0765931	0.589798	0.337419	0.204475	0.27388	0.768741	0.295934	0.0769622	0.112378	0.933016	0.0765857
2_3-Dihydroxybenzoate	0.285655	0.0579459	0.210779	0.470307	0.241514	0.13005	0.000699693	0.21901	0.123407	0.249855	0.281075	0.0192089
Histidine	0.848584	0.00363628	0.283749	0.778957	0.011142	0.0391963	0.111278	0.205062	0.00149516	0.00240549	0.511469	0.225587
Orotate	0.461985	0.0815195	0.382747	0.370415	0.339728	0.183131	0.0205733	0.231679	0.11433	0.110911	0.15857	0.04597
Dihydroorotate	0.712797	0.0764083	0.37627	0.15062	0.129814	0.106588	0.0311603	0.345577	0.152269	0.0912899	0.0667866	0.240086
Allantoin	0.997632	0.0436605	0.32218	0.357332	0.257644	0.291443	0.390689	0.174219	0.171332	0.0454332	0.125302	0.0505133
pimelic acid	0.817606	0.0268557	0.4414	0.37834	0.0628976	0.302585	0.361089	0.650917	0.00621999	0.00323181	0.0325957	0.00982528
Indole-3-carboxylate	0.312597	0.00119166	0.19745	0.406101	0.0776442	0.241897	0.29134	0.626853	0.0322869	0.00023907	0.0318189	0.0797713
2-Aminoadipate	0.359541	0.0131057	0.552541	0.164045	0.388739	0.177399	0.137814	0.20511	0.0117982	0.0105672	0.0307999	0.48803
Carnitine	0.915124	0.558343	0.305666	0.443378	0.977651	0.359169	0.0550465	0.122381	0.341373	0.340378	0.374516	0.123614
hydroxylysine	0.749257	0.0141878	0.206488	0.359043	0.0980463	0.153804	0.211011	0.339123	0.0104261	0.0167831	0.0118457	0.944631
Phenylpyruvate	0.744753	0.0782654	0.1273	0.368816	0.0997179	0.0792567	0.0887971	0.400494	0.0959515	0.307465	0.125546	0.0288018
Methionine sulfoxide	0.627407	0.127689	0.00777908	0.784507	0.0101416	0.196827	0.311594	0.212746	0.000293517	0.000497323	0.00384368	0.00054125
Phenylalanine	0.709731	0.86269	0.363361	0.97824	0.494673	0.255322	0.0814911	0.993683	0.145002	0.413751	0.389078	0.110473
Phenyllactic acid	0.500504	0.0517488	0.176809	0.377903	0.250962	0.0529404	0.244254	0.1162	0.0137077	0.0154249	0.0254436	0.184616
Dipicolinate	0.492452	0.0367614	0.308361	0.371287	0.135686	0.371873	0.580929	0.103778	0.0576088	0.0709394	0.116298	0.0148003
Phosphoenolpyruvate	0.475157	0.178642	0.147752	0.371053	0.0538677	0.000810122	0.0714267	0.027415	0.0878616	0.0115355	0.0435188	0.0350717
Uric acid	0.580995	0.0190609	0.0174139	0.0253052	0.0125265	0.103428	0.75231	0.331152	0.0548717	0.0477797	0.321417	0.00718109
3_4-Dihydroxyphenylacetate (DOPAC)	0.715987	0.0239167	0.102105	0.375216	0.0662772	0.164356	0.0807238	0.461324	0.0053402	0.00631547	0.0617381	0.0031672
Cysteate	0.787921	0.0866494	0.114503	0.408885	0.154686	0.311546	0.848415	0.80016	0.316921	0.101493	0.109536	0.127202
1-Methylhistidine	0.834453	0.065381	0.31431	0.189782	0.207797	0.564395	0.324953	0.774199	0.0422977	0.375243	0.0719932	0.732266
Sulfolactate	0.618195	0.0483735	0.106383	0.381458	0.0391947	0.326881	0.105368	0.786402	0.547102	0.133195	0.0978868	0.0562934
Glycerone phosphate	0.206924	0.127454	0.0985819	0.8035	0.298476	0.941746	0.239306	0.0924273	0.113698	0.143066	0.416951	0.0633058
sn-Glycerol 3-phosphate	0.634757	0.00634865	0.00630239	0.743064	0.0307394	0.00743328	0.340795	0.173905	0.00727125	0.00706891	0.00778517	0.00610424
Aconitate	0.710909	0.105145	0.0346852	0.899737	0.0706572	0.0840877	0.706767	0.135196	0.0795478	0.922919	0.306159	0.0254462
Shikimate	0.539725	0.149419	0.144523	0.535507	0.0803817	0.282505	0.432906	0.706076	0.0628453	0.145437	0.106107	0.0165242
N-Acetylornithine	0.693893	0.126236	0.201432	0.140532	0.0717913	0.0606586	0.0748892	0.884935	0.0125617	0.016658	0.320577	0.16727
Arginine	0.979938	0.00239767	0.0017438	0.979207	0.0544376	0.0590237	0.0593093	0.0515513	0.00574013	0.014308	0.542386	0.746264
Citrulline	0.557967	0.309836	0.266801	0.271678	0.231398	0.0227235	0.0562138	0.288623	0.00580267	0.172692	0.297717	0.733167
tricarballylic acid	0.702634	0.147807	0.0982667	0.34805	0.117465	0.336472	0.0378655	0.149072	0.172316	0.106928	0.0396639	0.0543857
Ascorbate	0.540789	0.0220164	0.0220921	0.450321	0.328391	0.0219246	0.0223614	0.938155	0.0220061	0.0220767	0.0221324	0.0227135
N-Carbamoyl-L-aspartate	0.477518	0.250824	0.380617	0.383353	0.288929	0.00200426	0.0260736	0.540188	0.193554	0.0946353	0.117534	0.0930262
Allantoate	0.949687	0.808178	0.419565	0.39548	0.796424	0.0489848	0.508907	0.629043	0.214089	0.647298	0.632707	0.00509131
2-Isopropylmalate	0.867613	0.0244757	0.183294	0.376016	0.178453	0.0833993	0.534233	0.406264	0.0197626	0.0108153	0.0557987	0.0136632
Serotonin	0.0543195	0.0813511	0.240044	0.38193	0.239388	0.375626	0.215138	0.12292	0.0110899	0.243375	0.118204	0.515457
Gluconolactone	0.991629	0.209469	0.160148	0.379035	0.0467794	0.0111124	0.0555165	0.0220108	0.00111516	0.0670698	0.0242105	0.0285612
Glucosamine	0.128901	0.0179397	0.0804043	0.367639	0.100224	0.126426	0.47948	0.362069	0.0158996	0.0359056	0.00887767	0.0385216
Hydroxyphenylpyruvate	0.609723	0.0329347	0.116544	0.288329	0.0307449	0.0193358	0.0542854	0.79307	0.0398948	0.0758137	0.133153	0.0285003
myo-Inositol	0.927678	0.351658	0.381888	0.0588902	0.0955901	0.692206	0.303042	0.0047025	0.0195079	0.0767141	0.868474	0.0298493
Tyrosine	0.989773	0.0166087	0.0615947	0.961222	0.0825491	0.0237808	0.46126	0.519081	0.0253962	0.0321538	0.0415358	0.0123321
Homovanillic acid (HVA)	0.823717	0.218737	0.318659	0.740653	0.642656	0.186234	0.626	0.64318	0.0387467	0.180865	0.118047	0.0306123
Homocysteic acid	0.633471	0.135759	0.361408	0.377851	0.2431	0.289026	0.652435	0.246658	0.0844247	0.299582	0.250705	0.373449
4-Pyridoxate	0.495715	0.0372976	0.161517	0.385258	0.0705718	0.268632	0.0818689	0.0231232	0.00827816	0.0427745	0.0350034	0.0126855
3-Phosphoserine	0.16094	0.0401384	0.353058	0.5551	0.128415	0.03984	0.260817	0.301316	0.320654	0.0490595	0.0660886	0.178755
3-Phosphoglycerate	0.310998	0.109512	0.206847	0.358232	0.0664361	0.011551	0.0468202	0.027108	0.0855173	0.0249757	0.0356276	0.0376194
N-Acetylglutamine	0.49183	8.72998e-05	0.36448	0.104162	0.233695	0.344441	0.0260916	0.0112916	0.0969075	0.135409	0.308363	0.199588
Acetyllysine	0.831516	0.0459977	0.195666	0.371193	0.0840778	0.0339704	0.78211	0.999454	0.00521074	0.0523549	0.235132	0.245017
Kynurenic acid	0.326906	0.000433277	0.253701	0.373055	0.18104	0.0964833	0.0405643	0.229581	0.0100846	0.00867626	0.0747036	0.0167229
N-Acetylglutamate	0.632905	0.0876168	0.056379	0.630242	0.319036	0.0875464	0.771901	0.633121	0.0195127	0.047552	0.0504743	0.0371431
N-Acetylglutamate 2	0.808338	0.291477	0.198075	0.374024	0.231958	0.304205	0.399873	0.748927	0.202137	0.202047	0.151427	0.426132
homocitrulline	0.54296	0.195194	0.356299	0.707513	0.365886	0.162677	0.5321	0.574255	0.00128859	0.0848334	0.0659767	0.31279
Citrate/isocitrate	0.702353	0.0289533	0.0202413	0.906805	0.0474054	0.0536279	0.553502	0.151511	0.0413725	0.135593	0.0610794	0.0209209
2-Dehydro-D-gluconate	0.870813	0.00011713	0.178335	0.230654	0.11993	0.107341	0.0856474	0.272356	0.0178419	0.0470368	0.0381249	0.0136015
D-Gluconate	0.928313	0.016535	0.214603	0.255061	0.0805463	0.234745	0.0475016	0.100291	0.0128464	0.00154617	0.0118522	0.0129977
D-Erythrose 4-phosphate	0.85548	0.0156726	0.0163527	0.0665459	0.332053	0.0173911	0.648038	0.845681	0.0161404	0.0159011	0.016116	0.0154698
Tryptophan	0.457427	0.333792	0.909116	0.939975	0.0859685	0.100696	0.0963638	0.359707	0.118201	0.285027	0.452643	0.0328719
Xanthurenic acid	0.304043	0.617291	0.338428	0.474305	0.507844	0.923787	0.324612	0.763973	0.200342	0.823946	0.392946	0.256421
Kynurenine	0.3469	0.0454031	0.163986	0.112294	0.23197	0.032446	0.115342	0.0400305	0.0466169	0.121759	0.0889085	0.0111305
D-Glucarate	0.41676	0.635724	0.138496	0.570833	0.473692	0.529634	0.354381	0.82268	0.280779	0.633989	0.406375	0.0288373
Pantothenate	0.590696	0.267734	0.44845	0.300833	0.773591	0.907518	0.185414	0.416049	0.174451	0.11277	0.217068	0.0158762
N-Acetylglucosamine	0.327046	0.0704677	0.174813	0.456867	0.0966064	0.0412825	0.812203	0.0210382	0.000703537	0.000543169	0.0383492	0.108575
deoxycytidine	0.902757	0.308702	0.355319	0.416477	0.0821213	0.358124	0.211702	4.32825e-05	0.0927413	0.211836	0.349694	0.239611
Deoxyuridine	0.428275	0.0878343	0.205551	0.3603	0.120896	0.112468	0.23521	0.426077	0.00795399	0.0985895	0.0209522	0.0943934
Cystine	0.392443	0.458797	0.950609	0.158129	0.675493	0.255106	0.125799	0.324044	0.0763886	0.228829	0.391781	0.0935888
Uridine	0.461148	0.107309	0.18496	0.372496	0.100215	0.0219871	0.0681466	8.68796e-05	0.0516534	0.0926185	0.319663	0.402442
Biotin	0.936008	0.0800236	0.431587	0.462365	0.20503	0.132506	0.988604	0.59306	0.229636	0.0318189	0.683143	0.0114191
Deoxyinosine	0.273627	0.0131695	0.320714	0.370201	0.328251	0.0398985	0.228495	0.0824965	0.0449489	0.0350942	0.0322426	0.391002
Glucosamine phosphate	0.0195493	0.971368	0.276747	0.810248	0.521149	0.233886	0.0448525	0.0371145	0.0605854	0.281832	0.151626	7.74099e-06
Glucosamine phosphate 2	0.797989	0.0536883	0.340303	0.173755	0.0893742	0.0210279	0.11315	0.00661886	0.0224477	0.142755	0.00317191	0.0085498
Glucose phosphate	0.250844	0.00337439	0.00305559	0.977774	0.00215052	0.00435143	0.177826	0.141863	0.00344148	0.00369037	0.00444275	0.00306286
Adenosine	0.739433	0.122914	0.735289	0.64182	0.998096	0.743314	0.780115	0.130499	0.0830375	0.0518788	0.0190506	0.283673
Inosine	0.392582	0.670784	0.34974	0.875194	0.048129	0.26761	0.142229	0.0195187	0.328039	0.71758	0.052959	0.00692929
6-Phospho-D-gluconate	0.845651	0.132185	0.500816	0.169874	0.0554593	0.0496343	0.0711174	0.588982	0.134533	0.0804306	0.115502	0.0010104
Guanosine	0.378562	0.231273	0.0103925	0.527112	0.207935	0.168957	0.637938	0.153938	0.14574	0.366353	0.0960301	0.00203098
Xanthosine	0.572913	0.127094	0.0737335	0.587993	0.335432	0.0369742	0.216171	0.00154646	0.0387662	0.146172	0.226861	0.113174
Ophthalmate	0.988257	0.0015012	0.126998	0.025258	0.269604	0.0284965	0.117336	0.964899	0.070407	0.156102	0.236624	0.0259937
Sedoheptulose 1/7-phosphate	0.17709	0.00395025	0.00312947	0.844335	0.00436242	0.978943	0.000938334	0.209	0.359038	0.0161791	0.753785	0.00192546
S-Methyl-5--thioadenosine	0.178854	0.0689658	0.318857	0.350784	0.07694	0.372718	0.178854	0.178854	0.121762	0.0750315	0.0763608	0.329032
7-Methylguanosine	#DIV/0!	0.0691871	0.385371	#DIV/0!	0.107268	0.169459	0.373901	0.373901	0.118168	0.0245061	0.194958	#DIV/0!
N-Acetylglucosamine 1/6-phosphate	0.822942	0.227229	0.656232	0.916046	0.381033	0.656721	0.0762937	0.147418	0.169588	0.231937	0.387307	0.133401
dCMP	0.276208	0.721988	0.747605	0.948292	0.14784	0.376196	0.367681	0.264513	0.103825	0.446375	0.121429	0.0557415
Glutathione	0.842308	0.0580389	0.0363432	0.264585	0.160096	0.0407379	0.0416214	0.345509	0.0454836	0.0825424	0.0694283	0.0441041
dUMP	0.551418	0.0667247	0.011447	0.0462501	0.019466	0.0174088	0.0224518	0.0106338	0.0489588	0.0136501	0.928021	0.0104392
dTMP	0.262074	0.282066	0.661889	0.779223	0.58871	0.539324	0.596946	0.091083	0.153737	0.377948	0.0830725	0.0832822
dTMP 2	0.279991	0.167671	0.250458	0.582966	0.328421	0.113816	0.621346	0.218513	0.0342953	0.0692906	0.162767	0.260835
CMP	0.497361	0.113331	0.0644237	0.94382	0.0510343	0.0284608	0.133472	0.0331454	0.0831797	0.178588	0.355958	0.0184249
UMP	0.529446	0.13532	0.050677	0.798222	0.108596	0.0203095	0.549615	0.0238767	0.0644758	0.310428	0.456311	0.01295
dAMP	0.34581	0.176293	0.762535	0.573806	0.0909881	0.398732	0.399722	0.0514551	0.056871	0.285853	0.285119	0.0411383
AICAR	0.42538	0.214334	0.202922	0.734494	0.209336	0.241038	0.282873	0.320527	0.237538	0.24246	0.258893	0.202022
Fructose 1_6-bisphosphate	0.966805	0.87329	0.78145	0.936042	0.138281	0.555101	0.399174	0.0617164	0.0562628	0.477266	0.411453	0.0509226
Trehalose/Sucrose	0.519611	0.0523023	0.144743	0.720421	0.700179	0.0754302	0.593553	0.497963	0.00853481	0.0928445	0.956952	0.343778
AMP/dGMP	0.630098	0.0263977	0.0205112	0.966891	0.0266085	0.0137466	0.351086	0.0859489	0.0234478	0.0173647	0.420687	0.0109353
IMP	0.4359	0.0843718	0.0828586	0.218307	0.20148	0.758305	0.110797	0.0230032	0.127754	0.114416	0.150124	0.0637614
GMP	0.559799	0.329983	0.918374	0.685414	0.49632	0.450796	0.0345086	0.88292	0.949345	0.948863	0.128668	0.0128702
Xanthosine 5--phosphate	0.670454	0.468215	0.705756	0.138565	0.811833	0.264531	0.116849	0.0513883	0.154159	0.225464	0.17127	0.0380031
Xanthosine 5--phosphate 2	0.698029	0.298596	0.339006	0.362384	0.227838	0.275866	0.111501	0.0103658	0.335981	0.0656307	0.0673376	0.0257353
Sedoheptoluse bisphosphate	0.422411	0.305813	0.52452	0.19258	0.836506	0.528866	0.157192	0.189886	0.726262	0.450084	0.176953	0.00156952
Riboflavin	0.707535	0.410338	0.167244	0.988219	0.353103	0.666096	0.839682	0.751244	0.669859	0.193169	0.0342636	0.0189865
S-Adenosyl-L-homocysteine	0.645686	0.27447	0.856669	0.857239	0.164788	0.582395	0.371226	0.0736216	0.110401	0.0622204	0.0445813	0.000366234
dTDP	0.721471	0.0691594	0.558536	0.79364	0.439504	0.22661	0.996251	0.0405299	0.11751	0.0859742	0.0811551	0.0394058
CDP	0.710062	0.76299	0.415795	0.445855	0.624378	0.546121	0.635226	0.291596	0.635268	0.910052	0.463619	0.269451
UDP	0.779483	0.530027	0.456044	0.469207	0.667	0.449122	0.426829	0.343548	0.504616	0.861876	0.615827	0.352177
Trehalose 6-phosphate	0.60865	0.0165686	0.0109782	0.64328	0.0309202	0.0130205	0.426159	0.0563265	0.0234518	0.0234787	0.468823	0.00275258
ADP	0.590111	0.243791	0.139902	0.553641	0.550892	0.251569	0.83816	0.288823	0.149872	0.261565	0.684269	0.176353
GDP	0.693811	0.710755	0.227895	0.6339	0.997503	0.648313	0.926718	0.74629	0.204475	0.902314	0.809081	0.404357
CDP-ethanolamine	0.905975	0.0143272	0.011547	0.964083	0.0457804	0.0381112	0.151133	0.965485	0.0184794	0.0295309	0.0544471	0.0110084
FMN	0.44165	0.0147796	0.582544	0.577357	0.979386	0.898312	0.179857	0.215322	0.132532	0.422865	0.0561874	0.00109698
UDP-glucose	0.943214	0.304544	0.101103	0.567734	0.0776437	0.0518419	0.428855	0.0260488	0.129509	0.751222	0.723107	0.0250662
UDP-glucuronate	0.164485	0.0919002	0.300553	0.281173	0.736773	0.106444	0.148809	0.0566069	0.699283	0.0616914	0.0299798	0.0170317
ADP-glucose	0.951701	0.233619	0.630613	0.154993	0.506077	0.519211	0.0524974	0.10933	0.0175718	0.45659	0.147699	0.000318945
UDP-N-acetylglucosamine	0.86218	0.00656128	0.0183306	0.868988	0.00463904	0.00706007	0.268974	0.0132383	0.00266041	0.189578	0.888172	0.00149702
Glutathione disulfide	0.362536	0.230544	0.133888	0.841461	0.35001	0.0560571	0.906672	0.173645	0.999253	0.0906508	0.358529	0.0180127
NAD+	0.648939	0.0104512	0.00804962	0.455307	0.0245378	0.011886	0.930929	0.531155	0.0160057	0.0145306	0.0360156	0.00759465
NADH	0.702335	0.0459137	0.0519627	0.983753	0.0697302	0.0643298	0.631766	0.121454	0.0500525	0.0500021	0.102652	0.0716267
Dephospho-CoA	0.705448	0.120186	0.0587926	0.970033	0.0377922	0.0236291	0.0656302	0.18065	0.167737	0.852887	0.47097	0.0197137
NADP+	0.828861	0.873391	0.583062	0.708183	0.112996	0.124772	0.0315166	0.65656	0.0847132	0.231319	0.123122	0.0152642
FAD	0.919744	0.979689	0.267876	0.67353	0.496122	0.976583	0.79355	0.905575	0.254776	0.165717	0.0345882	0.133704

## Sheet: p-values time clusters
Metabolite name	Early	Middle	Late
aminoisobutyric acid	0.113335	0.154025	0.0382905
Serine	0.688087	0.692332	0.792019
Histamine	0.00948736	0.151211	0.00290945
Uracil	0.00678173	0.0465225	0.00705599
Proline	0.97284	0.940239	0.938993
Fumarate	0.189225	0.583329	0.0208242
2-Oxoisovalerate	0.0326216	0.0061938	0.12696
Indole	0.861172	0.939929	0.594905
Valine/betaine	0.211709	0.454247	0.248312
Succinate/Methylmalonate	0.126519	0.0583232	0.254813
3-Hydroxyisovalerate	0.0269915	0.0525171	0.0464496
Homoserine/Threonine	0.298052	0.401043	0.2556
3-Methylthiopropionate	0.122329	0.108012	0.13201
Cysteine	0.194707	0.25257	0.361926
Nicotinate	0.171521	0.000142264	0.000654316
Taurine	0.973268	0.731616	0.594805
Thymine	0.0197092	0.0912112	3.07864e-05
Pyroglutamic acid	0.186624	0.182129	0.320667
Citraconate	0.790714	0.53977	0.749911
N-Acetylputrescine	0.023206	0.167905	0.0817751
Agmatine	0.0547418	0.0137478	0.00669132
N-Acetyl-beta-alanine	0.00240387	0.0208601	0.106722
Hydroxyproline	0.0107788	0.0135443	9.44405e-05
Leucine/Isoleucine	0.253621	0.256593	0.299645
methyl succinic acid	0.0326784	0.0206696	0.000375985
Asparagine	0.436244	0.673481	0.511735
Hydroxyisocaproic acid	0.0278007	0.0120111	0.0949371
Ornithine	0.0344931	0.030925	0.226367
Aspartate	0.092837	0.20804	0.00115524
Malate	0.226078	0.882527	0.0313298
Hypoxanthine	0.0354509	0.0921765	0.0194644
Anthranilate	0.00261824	0.000319552	0.0400342
4-Aminobenzoate	0.0253065	0.108198	7.99732e-05
Salicylate	0.110035	0.127664	0.11582
Hydroxybenzoate	0.0104489	0.0546906	0.00671531
Acetylphosphate	0.092175	0.00117656	0.0160928
phosphorylethanolamine	0.274399	0.975866	0.093331
Histidinol	0.0824438	0.0380575	0.00426266
alpha-Ketoglutarate	0.859259	0.456846	0.277674
methyl glutaric acid	0.101057	0.127169	0.0288351
Glutamine	0.179571	0.725296	0.0717923
Glutamate	0.561538	0.793414	0.145215
2-Oxo-4-methylthiobutanoate	0.163016	0.201206	0.288941
2-hydroxyglutaric acid	0.09108	0.00147898	0.227951
2-Hydroxy-2-methylsuccinate	0.0917529	0.00149063	0.228294
Methionine	0.156477	0.0452995	0.263493
xylose	0.366364	0.0111622	0.00184098
3-Methylphenylacetic acid	0.183923	0.282536	0.0899509
Guanine	0.010892	0.0324959	0.111741
Xanthine	0.00595888	0.0513927	0.0172732
Vanillin	0.0114821	0.0501145	0.0216912
Hydroxyphenylacetate	0.00922532	0.0250674	0.00301306
Xylitol	0.00619792	2.14634e-05	0.0461278
Dopamine	0.906856	0.843958	0.319277
2_3-Dihydroxybenzoate	0.0492082	0.144814	0.0385066
Histidine	0.107249	0.583715	0.888331
Orotate	0.050593	0.206331	0.00924926
Dihydroorotate	0.223602	0.0113776	0.0032091
Allantoin	0.0144855	0.0568606	0.0153917
pimelic acid	0.0992831	0.0581177	0.00195562
Indole-3-carboxylate	0.00177472	0.0193996	0.000293202
2-Aminoadipate	0.0107534	0.0344727	0.00476905
Carnitine	0.192714	0.259825	0.303154
hydroxylysine	0.00717707	0.0130061	4.09053e-05
Phenylpyruvate	0.0332839	0.0149545	0.195775
Methionine sulfoxide	0.146471	0.244855	0.000117652
Phenylalanine	0.656309	0.830675	0.352606
Phenyllactic acid	0.00896916	0.0172205	2.02861e-05
Dipicolinate	0.0142377	0.0697816	0.0455166
Phosphoenolpyruvate	0.0491601	0.000511812	0.000307408
Uric acid	0.0330713	0.145976	0.0609923
3_4-Dihydroxyphenylacetate (DOPAC)	0.00617262	0.0212731	8.8615e-05
Cysteate	0.0182551	0.0785352	0.024562
1-Methylhistidine	0.0255658	0.158382	0.0154772
Sulfolactate	0.00488165	0.0174869	0.0206325
Glycerone phosphate	0.765903	0.393281	0.179358
sn-Glycerol 3-phosphate	0.0965669	0.533194	0.00748056
Aconitate	0.361487	0.223469	0.278311
Shikimate	0.050065	0.0419893	0.00983289
N-Acetylornithine	0.0566938	0.0191043	0.189251
Arginine	0.0548741	0.823041	0.0199408
Citrulline	0.107748	0.0421014	0.0772184
tricarballylic acid	0.033165	0.0212098	0.00130318
Ascorbate	0.164937	0.0888458	0.0220725
N-Carbamoyl-L-aspartate	0.109847	0.203029	0.0158029
Allantoate	0.880633	0.380446	0.688188
2-Isopropylmalate	0.00729178	0.0425452	0.000496019
Serotonin	0.0159154	0.118029	0.0111557
Gluconolactone	0.0859285	0.00284294	0.000218992
Glucosamine	0.00432497	0.0459039	0.000896882
Hydroxyphenylpyruvate	0.00335293	0.000697006	0.010209
myo-Inositol	0.601618	0.0335674	0.141896
Tyrosine	0.201704	0.490313	0.032517
Homovanillic acid (HVA)	0.191165	0.250955	0.0239278
Homocysteic acid	0.0830431	0.16246	0.108607
4-Pyridoxate	0.0133883	0.0260133	0.00209243
3-Phosphoserine	0.020046	0.10164	0.00531938
3-Phosphoglycerate	0.018739	0.000202841	0.000938557
N-Acetylglutamine	0.0659765	0.000582851	0.213924
Acetyllysine	0.0188259	0.012654	0.0458655
Kynurenic acid	0.00514344	0.107207	0.00452071
N-Acetylglutamate	0.0297373	0.0846862	0.000232287
N-Acetylglutamate 2	0.120808	0.133083	0.0598886
homocitrulline	0.155204	0.217725	0.00121152
Citrate/isocitrate	0.220072	0.209796	0.0654561
2-Dehydro-D-gluconate	0.00233861	0.0199722	0.00115717
D-Gluconate	0.00918844	0.00188316	0.000247859
D-Erythrose 4-phosphate	0.0736896	0.421021	0.016062
Tryptophan	0.967233	0.955791	0.654408
Xanthurenic acid	0.391413	0.43384	0.330394
Kynurenine	0.0217465	0.00231037	0.00239375
D-Glucarate	0.562612	0.830571	0.803337
Pantothenate	0.154532	0.350625	0.0306229
N-Acetylglucosamine	0.0386052	0.00307525	0.00272905
deoxycytidine	0.175341	0.00533525	0.0766019
Deoxyuridine	0.0226881	0.0536475	5.60254e-05
Cystine	0.377367	0.282379	0.0918671
Uridine	0.0184058	0.00151087	0.0744403
Biotin	0.328214	0.57149	0.561342
Deoxyinosine	0.0239217	0.212317	0.000241502
Glucosamine phosphate	0.266685	0.00431736	0.0051718
Glucosamine phosphate 2	0.0313162	0.0161694	4.6577e-05
Glucose phosphate	0.0261251	0.170118	0.00397337
Adenosine	0.138351	0.543618	0.0131286
Inosine	0.477702	0.0161614	0.0385884
6-Phospho-D-gluconate	0.0514571	0.0216476	0.0024064
Guanosine	0.493004	0.209104	0.0539544
Xanthosine	0.0276931	0.00617218	0.0176651
Ophthalmate	0.00321226	0.013834	0.0429064
Sedoheptulose 1/7-phosphate	0.0505951	0.269129	0.156302
S-Methyl-5--thioadenosine	0.0321431	0.0474699	0.0140389
7-Methylguanosine	0.0678782	0.066924	0.00978533
N-Acetylglucosamine 1/6-phosphate	0.675652	0.235021	0.247329
dCMP	0.782512	0.550906	0.0360778
Glutathione	0.197184	0.0796217	0.0635309
dUMP	0.0450509	0.0165684	0.171672
dTMP	0.853837	0.558557	0.038889
dTMP 2	0.059305	0.0631166	0.002279
CMP	0.277233	0.332384	0.780795
UMP	0.528912	0.120306	0.664729
dAMP	0.768188	0.764459	0.165813
AICAR	0.350984	0.259236	0.245832
Fructose 1_6-bisphosphate	0.808597	0.510632	0.629231
Trehalose/Sucrose	0.247111	0.830816	0.116615
AMP/dGMP	0.164256	0.137914	0.0417409
IMP	0.872024	0.0212883	0.129302
GMP	0.550982	0.674799	0.142314
Xanthosine 5--phosphate	0.198898	0.0214397	0.0192292
Xanthosine 5--phosphate 2	0.107789	0.0256459	0.0179327
Sedoheptoluse bisphosphate	0.0900616	0.334463	0.33944
Riboflavin	0.186203	0.381489	0.028051
S-Adenosyl-L-homocysteine	0.22785	0.0981579	0.00119648
dTDP	0.188827	0.991296	0.00474785
CDP	0.733715	0.501461	0.812712
UDP	0.667476	0.458096	0.743109
Trehalose 6-phosphate	0.174819	0.0868008	0.0455823
ADP	0.521041	0.426443	0.301249
GDP	0.701971	0.848437	0.693731
CDP-ethanolamine	0.14415	0.579054	0.0299523
FMN	0.856152	0.253579	0.0469533
UDP-glucose	0.389957	0.0710432	0.649679
UDP-glucuronate	0.0469746	0.071075	0.00388505
ADP-glucose	0.157192	0.108766	0.226415
UDP-N-acetylglucosamine	0.149772	0.148846	0.0763239
Glutathione disulfide	0.577093	0.875445	0.609349
NAD+	0.0941756	0.0928712	0.0192457
NADH	0.236664	0.834861	0.0592587
Dephospho-CoA	0.284698	0.0474991	0.882497
NADP+	0.932206	0.0763311	0.0162316
FAD	0.464093	0.662098	0.0856483

## Sheet: ANOVA
Within each row, compare columns (simple effects within rows)
Number of families	170
Number of comparisons per family	66
Alpha	0.05
Tukey's multiple comparisons test	Predicted (LS) mean diff.	95.00% CI of diff.	Significant?	Summary	Adjusted P Value
aminoisobutyric acid
Uninfected vs. 1 hour post infection	53760000	-41470668766 to 41578188766	No	ns	>0.9999
Uninfected vs. 12 hours alive	-933740000	-42458168766 to 40590688766	No	ns	>0.9999
Uninfected vs. 24 hours alive	-420790000	-44464097748 to 43622517748	No	ns	>0.9999
Uninfected vs. 24 hours dead	-1301580000	-42826008766 to 40222848766	No	ns	>0.9999
Uninfected vs. 2 days	-114903000	-41639331766 to 41409525766	No	ns	>0.9999
Uninfected vs. 4 days	-489320000	-42013748766 to 41035108766	No	ns	>0.9999
Uninfected vs. 6 days	-92148600	-41616577366 to 41432280166	No	ns	>0.9999
Uninfected vs. 8 days	-179940000	-41704368766 to 41344488766	No	ns	>0.9999
Uninfected vs. 10 days	-170140000	-41694568766 to 41354288766	No	ns	>0.9999
Uninfected vs. 12 days	-212140000	-41736568766 to 41312288766	No	ns	>0.9999
Uninfected vs. 16 days	-1235540000	-42759968766 to 40288888766	No	ns	>0.9999
1 hour post infection vs. 12 hours alive	-987500000	-42511928766 to 40536928766	No	ns	>0.9999
1 hour post infection vs. 24 hours alive	-474550000	-44517857748 to 43568757748	No	ns	>0.9999
1 hour post infection vs. 24 hours dead	-1355340000	-42879768766 to 40169088766	No	ns	>0.9999
1 hour post infection vs. 2 days	-168663000	-41693091766 to 41355765766	No	ns	>0.9999
1 hour post infection vs. 4 days	-543080000	-42067508766 to 40981348766	No	ns	>0.9999
1 hour post infection vs. 6 days	-145908600	-41670337366 to 41378520166	No	ns	>0.9999
1 hour post infection vs. 8 days	-233700000	-41758128766 to 41290728766	No	ns	>0.9999
1 hour post infection vs. 10 days	-223900000	-41748328766 to 41300528766	No	ns	>0.9999
1 hour post infection vs. 12 days	-265900000	-41790328766 to 41258528766	No	ns	>0.9999
1 hour post infection vs. 16 days	-1289300000	-42813728766 to 40235128766	No	ns	>0.9999
12 hours alive vs. 24 hours alive	512950000	-43530357748 to 44556257748	No	ns	>0.9999
12 hours alive vs. 24 hours dead	-367840000	-41892268766 to 41156588766	No	ns	>0.9999
12 hours alive vs. 2 days	818837000	-40705591766 to 42343265766	No	ns	>0.9999
12 hours alive vs. 4 days	444420000	-41080008766 to 41968848766	No	ns	>0.9999
12 hours alive vs. 6 days	841591400	-40682837366 to 42366020166	No	ns	>0.9999
12 hours alive vs. 8 days	753800000	-40770628766 to 42278228766	No	ns	>0.9999
12 hours alive vs. 10 days	763600000	-40760828766 to 42288028766	No	ns	>0.9999
12 hours alive vs. 12 days	721600000	-40802828766 to 42246028766	No	ns	>0.9999
12 hours alive vs. 16 days	-301800000	-41826228766 to 41222628766	No	ns	>0.9999
24 hours alive vs. 24 hours dead	-880790000	-44924097748 to 43162517748	No	ns	>0.9999
24 hours alive vs. 2 days	305887000	-43737420748 to 44349194748	No	ns	>0.9999
24 hours alive vs. 4 days	-68530000	-44111837748 to 43974777748	No	ns	>0.9999
24 hours alive vs. 6 days	328641400	-43714666348 to 44371949148	No	ns	>0.9999
24 hours alive vs. 8 days	240850000	-43802457748 to 44284157748	No	ns	>0.9999
24 hours alive vs. 10 days	250650000	-43792657748 to 44293957748	No	ns	>0.9999
24 hours alive vs. 12 days	208650000	-43834657748 to 44251957748	No	ns	>0.9999
24 hours alive vs. 16 days	-814750000	-44858057748 to 43228557748	No	ns	>0.9999
24 hours dead vs. 2 days	1186677000	-40337751766 to 42711105766	No	ns	>0.9999
24 hours dead vs. 4 days	812260000	-40712168766 to 42336688766	No	ns	>0.9999
24 hours dead vs. 6 days	1209431400	-40314997366 to 42733860166	No	ns	>0.9999
24 hours dead vs. 8 days	1121640000	-40402788766 to 42646068766	No	ns	>0.9999
24 hours dead vs. 10 days	1131440000	-40392988766 to 42655868766	No	ns	>0.9999
24 hours dead vs. 12 days	1089440000	-40434988766 to 42613868766	No	ns	>0.9999
24 hours dead vs. 16 days	66040000	-41458388766 to 41590468766	No	ns	>0.9999
2 days vs. 4 days	-374417000	-41898845766 to 41150011766	No	ns	>0.9999
2 days vs. 6 days	22754400	-41501674366 to 41547183166	No	ns	>0.9999
2 days vs. 8 days	-65037000	-41589465766 to 41459391766	No	ns	>0.9999
2 days vs. 10 days	-55237000	-41579665766 to 41469191766	No	ns	>0.9999
2 days vs. 12 days	-97237000	-41621665766 to 41427191766	No	ns	>0.9999
2 days vs. 16 days	-1120637000	-42645065766 to 40403791766	No	ns	>0.9999
4 days vs. 6 days	397171400	-41127257366 to 41921600166	No	ns	>0.9999
4 days vs. 8 days	309380000	-41215048766 to 41833808766	No	ns	>0.9999
4 days vs. 10 days	319180000	-41205248766 to 41843608766	No	ns	>0.9999
4 days vs. 12 days	277180000	-41247248766 to 41801608766	No	ns	>0.9999
4 days vs. 16 days	-746220000	-42270648766 to 40778208766	No	ns	>0.9999
6 days vs. 8 days	-87791400	-41612220166 to 41436637366	No	ns	>0.9999
6 days vs. 10 days	-77991400	-41602420166 to 41446437366	No	ns	>0.9999
6 days vs. 12 days	-119991400	-41644420166 to 41404437366	No	ns	>0.9999
6 days vs. 16 days	-1143391400	-42667820166 to 40381037366	No	ns	>0.9999
8 days vs. 10 days	9800000	-41514628766 to 41534228766	No	ns	>0.9999
8 days vs. 12 days	-32200000	-41556628766 to 41492228766	No	ns	>0.9999
8 days vs. 16 days	-1055600000	-42580028766 to 40468828766	No	ns	>0.9999
10 days vs. 12 days	-42000000	-41566428766 to 41482428766	No	ns	>0.9999
10 days vs. 16 days	-1065400000	-42589828766 to 40459028766	No	ns	>0.9999
12 days vs. 16 days	-1023400000	-42547828766 to 40501028766	No	ns	>0.9999
Serine
Uninfected vs. 1 hour post infection	-66580000	-41591008766 to 41457848766	No	ns	>0.9999
Uninfected vs. 12 hours alive	63680000	-41460748766 to 41588108766	No	ns	>0.9999
Uninfected vs. 24 hours alive	81320000	-43961987748 to 44124627748	No	ns	>0.9999
Uninfected vs. 24 hours dead	-314980000	-41839408766 to 41209448766	No	ns	>0.9999
Uninfected vs. 2 days	110740000	-41413688766 to 41635168766	No	ns	>0.9999
Uninfected vs. 4 days	28466000	-41495962766 to 41552894766	No	ns	>0.9999
Uninfected vs. 6 days	-235699560	-41760128326 to 41288729206	No	ns	>0.9999
Uninfected vs. 8 days	-189720000	-41714148766 to 41334708766	No	ns	>0.9999
Uninfected vs. 10 days	-10840000	-41535268766 to 41513588766	No	ns	>0.9999
Uninfected vs. 12 days	77280000	-41447148766 to 41601708766	No	ns	>0.9999
Uninfected vs. 16 days	-193780000	-41718208766 to 41330648766	No	ns	>0.9999
1 hour post infection vs. 12 hours alive	130260000	-41394168766 to 41654688766	No	ns	>0.9999
1 hour post infection vs. 24 hours alive	147900000	-43895407748 to 44191207748	No	ns	>0.9999
1 hour post infection vs. 24 hours dead	-248400000	-41772828766 to 41276028766	No	ns	>0.9999
1 hour post infection vs. 2 days	177320000	-41347108766 to 41701748766	No	ns	>0.9999
1 hour post infection vs. 4 days	95046000	-41429382766 to 41619474766	No	ns	>0.9999
1 hour post infection vs. 6 days	-169119560	-41693548326 to 41355309206	No	ns	>0.9999
1 hour post infection vs. 8 days	-123140000	-41647568766 to 41401288766	No	ns	>0.9999
1 hour post infection vs. 10 days	55740000	-41468688766 to 41580168766	No	ns	>0.9999
1 hour post infection vs. 12 days	143860000	-41380568766 to 41668288766	No	ns	>0.9999
1 hour post infection vs. 16 days	-127200000	-41651628766 to 41397228766	No	ns	>0.9999
12 hours alive vs. 24 hours alive	17640000	-44025667748 to 44060947748	No	ns	>0.9999
12 hours alive vs. 24 hours dead	-378660000	-41903088766 to 41145768766	No	ns	>0.9999
12 hours alive vs. 2 days	47060000	-41477368766 to 41571488766	No	ns	>0.9999
12 hours alive vs. 4 days	-35214000	-41559642766 to 41489214766	No	ns	>0.9999
12 hours alive vs. 6 days	-299379560	-41823808326 to 41225049206	No	ns	>0.9999
12 hours alive vs. 8 days	-253400000	-41777828766 to 41271028766	No	ns	>0.9999
12 hours alive vs. 10 days	-74520000	-41598948766 to 41449908766	No	ns	>0.9999
12 hours alive vs. 12 days	13600000	-41510828766 to 41538028766	No	ns	>0.9999
12 hours alive vs. 16 days	-257460000	-41781888766 to 41266968766	No	ns	>0.9999
24 hours alive vs. 24 hours dead	-396300000	-44439607748 to 43647007748	No	ns	>0.9999
24 hours alive vs. 2 days	29420000	-44013887748 to 44072727748	No	ns	>0.9999
24 hours alive vs. 4 days	-52854000	-44096161748 to 43990453748	No	ns	>0.9999
24 hours alive vs. 6 days	-317019560	-44360327308 to 43726288188	No	ns	>0.9999
24 hours alive vs. 8 days	-271040000	-44314347748 to 43772267748	No	ns	>0.9999
24 hours alive vs. 10 days	-92160000	-44135467748 to 43951147748	No	ns	>0.9999
24 hours alive vs. 12 days	-4040000	-44047347748 to 44039267748	No	ns	>0.9999
24 hours alive vs. 16 days	-275100000	-44318407748 to 43768207748	No	ns	>0.9999
24 hours dead vs. 2 days	425720000	-41098708766 to 41950148766	No	ns	>0.9999
24 hours dead vs. 4 days	343446000	-41180982766 to 41867874766	No	ns	>0.9999
24 hours dead vs. 6 days	79280440	-41445148326 to 41603709206	No	ns	>0.9999
24 hours dead vs. 8 days	125260000	-41399168766 to 41649688766	No	ns	>0.9999
24 hours dead vs. 10 days	304140000	-41220288766 to 41828568766	No	ns	>0.9999
24 hours dead vs. 12 days	392260000	-41132168766 to 41916688766	No	ns	>0.9999
24 hours dead vs. 16 days	121200000	-41403228766 to 41645628766	No	ns	>0.9999
2 days vs. 4 days	-82274000	-41606702766 to 41442154766	No	ns	>0.9999
2 days vs. 6 days	-346439560	-41870868326 to 41177989206	No	ns	>0.9999
2 days vs. 8 days	-300460000	-41824888766 to 41223968766	No	ns	>0.9999
2 days vs. 10 days	-121580000	-41646008766 to 41402848766	No	ns	>0.9999
2 days vs. 12 days	-33460000	-41557888766 to 41490968766	No	ns	>0.9999
2 days vs. 16 days	-304520000	-41828948766 to 41219908766	No	ns	>0.9999
4 days vs. 6 days	-264165560	-41788594326 to 41260263206	No	ns	>0.9999
4 days vs. 8 days	-218186000	-41742614766 to 41306242766	No	ns	>0.9999
4 days vs. 10 days	-39306000	-41563734766 to 41485122766	No	ns	>0.9999
4 days vs. 12 days	48814000	-41475614766 to 41573242766	No	ns	>0.9999
4 days vs. 16 days	-222246000	-41746674766 to 41302182766	No	ns	>0.9999
6 days vs. 8 days	45979560	-41478449206 to 41570408326	No	ns	>0.9999
6 days vs. 10 days	224859560	-41299569206 to 41749288326	No	ns	>0.9999
6 days vs. 12 days	312979560	-41211449206 to 41837408326	No	ns	>0.9999
6 days vs. 16 days	41919560	-41482509206 to 41566348326	No	ns	>0.9999
8 days vs. 10 days	178880000	-41345548766 to 41703308766	No	ns	>0.9999
8 days vs. 12 days	267000000	-41257428766 to 41791428766	No	ns	>0.9999
8 days vs. 16 days	-4060000	-41528488766 to 41520368766	No	ns	>0.9999
10 days vs. 12 days	88120000	-41436308766 to 41612548766	No	ns	>0.9999
10 days vs. 16 days	-182940000	-41707368766 to 41341488766	No	ns	>0.9999
12 days vs. 16 days	-271060000	-41795488766 to 41253368766	No	ns	>0.9999
Histamine
Uninfected vs. 1 hour post infection	-265000	-41524693766 to 41524163766	No	ns	>0.9999
Uninfected vs. 12 hours alive	-24828600	-41549257366 to 41499600166	No	ns	>0.9999
Uninfected vs. 24 hours alive	-17483850	-44060791598 to 44025823898	No	ns	>0.9999
Uninfected vs. 24 hours dead	-7750600	-41532179366 to 41516678166	No	ns	>0.9999
Uninfected vs. 2 days	-11309600	-41535738366 to 41513119166	No	ns	>0.9999
Uninfected vs. 4 days	-1243200	-41525671966 to 41523185566	No	ns	>0.9999
Uninfected vs. 6 days	-970600	-41525399366 to 41523458166	No	ns	>0.9999
Uninfected vs. 8 days	-460600	-41524889366 to 41523968166	No	ns	>0.9999
Uninfected vs. 10 days	-2072000	-41526500766 to 41522356766	No	ns	>0.9999
Uninfected vs. 12 days	-23052400	-41547481166 to 41501376366	No	ns	>0.9999
Uninfected vs. 16 days	-23518400	-41547947166 to 41500910366	No	ns	>0.9999
1 hour post infection vs. 12 hours alive	-24563600	-41548992366 to 41499865166	No	ns	>0.9999
1 hour post infection vs. 24 hours alive	-17218850	-44060526598 to 44026088898	No	ns	>0.9999
1 hour post infection vs. 24 hours dead	-7485600	-41531914366 to 41516943166	No	ns	>0.9999
1 hour post infection vs. 2 days	-11044600	-41535473366 to 41513384166	No	ns	>0.9999
1 hour post infection vs. 4 days	-978200	-41525406966 to 41523450566	No	ns	>0.9999
1 hour post infection vs. 6 days	-705600	-41525134366 to 41523723166	No	ns	>0.9999
1 hour post infection vs. 8 days	-195600	-41524624366 to 41524233166	No	ns	>0.9999
1 hour post infection vs. 10 days	-1807000	-41526235766 to 41522621766	No	ns	>0.9999
1 hour post infection vs. 12 days	-22787400	-41547216166 to 41501641366	No	ns	>0.9999
1 hour post infection vs. 16 days	-23253400	-41547682166 to 41501175366	No	ns	>0.9999
12 hours alive vs. 24 hours alive	7344750	-44035962998 to 44050652498	No	ns	>0.9999
12 hours alive vs. 24 hours dead	17078000	-41507350766 to 41541506766	No	ns	>0.9999
12 hours alive vs. 2 days	13519000	-41510909766 to 41537947766	No	ns	>0.9999
12 hours alive vs. 4 days	23585400	-41500843366 to 41548014166	No	ns	>0.9999
12 hours alive vs. 6 days	23858000	-41500570766 to 41548286766	No	ns	>0.9999
12 hours alive vs. 8 days	24368000	-41500060766 to 41548796766	No	ns	>0.9999
12 hours alive vs. 10 days	22756600	-41501672166 to 41547185366	No	ns	>0.9999
12 hours alive vs. 12 days	1776200	-41522652566 to 41526204966	No	ns	>0.9999
12 hours alive vs. 16 days	1310200	-41523118566 to 41525738966	No	ns	>0.9999
24 hours alive vs. 24 hours dead	9733250	-44033574498 to 44053040998	No	ns	>0.9999
24 hours alive vs. 2 days	6174250	-44037133498 to 44049481998	No	ns	>0.9999
24 hours alive vs. 4 days	16240650	-44027067098 to 44059548398	No	ns	>0.9999
24 hours alive vs. 6 days	16513250	-44026794498 to 44059820998	No	ns	>0.9999
24 hours alive vs. 8 days	17023250	-44026284498 to 44060330998	No	ns	>0.9999
24 hours alive vs. 10 days	15411850	-44027895898 to 44058719598	No	ns	>0.9999
24 hours alive vs. 12 days	-5568550	-44048876298 to 44037739198	No	ns	>0.9999
24 hours alive vs. 16 days	-6034550	-44049342298 to 44037273198	No	ns	>0.9999
24 hours dead vs. 2 days	-3559000	-41527987766 to 41520869766	No	ns	>0.9999
24 hours dead vs. 4 days	6507400	-41517921366 to 41530936166	No	ns	>0.9999
24 hours dead vs. 6 days	6780000	-41517648766 to 41531208766	No	ns	>0.9999
24 hours dead vs. 8 days	7290000	-41517138766 to 41531718766	No	ns	>0.9999
24 hours dead vs. 10 days	5678600	-41518750166 to 41530107366	No	ns	>0.9999
24 hours dead vs. 12 days	-15301800	-41539730566 to 41509126966	No	ns	>0.9999
24 hours dead vs. 16 days	-15767800	-41540196566 to 41508660966	No	ns	>0.9999
2 days vs. 4 days	10066400	-41514362366 to 41534495166	No	ns	>0.9999
2 days vs. 6 days	10339000	-41514089766 to 41534767766	No	ns	>0.9999
2 days vs. 8 days	10849000	-41513579766 to 41535277766	No	ns	>0.9999
2 days vs. 10 days	9237600	-41515191166 to 41533666366	No	ns	>0.9999
2 days vs. 12 days	-11742800	-41536171566 to 41512685966	No	ns	>0.9999
2 days vs. 16 days	-12208800	-41536637566 to 41512219966	No	ns	>0.9999
4 days vs. 6 days	272600	-41524156166 to 41524701366	No	ns	>0.9999
4 days vs. 8 days	782600	-41523646166 to 41525211366	No	ns	>0.9999
4 days vs. 10 days	-828800	-41525257566 to 41523599966	No	ns	>0.9999
4 days vs. 12 days	-21809200	-41546237966 to 41502619566	No	ns	>0.9999
4 days vs. 16 days	-22275200	-41546703966 to 41502153566	No	ns	>0.9999
6 days vs. 8 days	510000	-41523918766 to 41524938766	No	ns	>0.9999
6 days vs. 10 days	-1101400	-41525530166 to 41523327366	No	ns	>0.9999
6 days vs. 12 days	-22081800	-41546510566 to 41502346966	No	ns	>0.9999
6 days vs. 16 days	-22547800	-41546976566 to 41501880966	No	ns	>0.9999
8 days vs. 10 days	-1611400	-41526040166 to 41522817366	No	ns	>0.9999
8 days vs. 12 days	-22591800	-41547020566 to 41501836966	No	ns	>0.9999
8 days vs. 16 days	-23057800	-41547486566 to 41501370966	No	ns	>0.9999
10 days vs. 12 days	-20980400	-41545409166 to 41503448366	No	ns	>0.9999
10 days vs. 16 days	-21446400	-41545875166 to 41502982366	No	ns	>0.9999
12 days vs. 16 days	-466000	-41524894766 to 41523962766	No	ns	>0.9999
Uracil
Uninfected vs. 1 hour post infection	55280000	-41469148766 to 41579708766	No	ns	>0.9999
Uninfected vs. 12 hours alive	-10559660000	-52084088766 to 30964768766	No	ns	0.9996
Uninfected vs. 24 hours alive	-9341160000	-53384467748 to 34702147748	No	ns	>0.9999
Uninfected vs. 24 hours dead	-1694740000	-43219168766 to 39829688766	No	ns	>0.9999
Uninfected vs. 2 days	-2154240000	-43678668766 to 39370188766	No	ns	>0.9999
Uninfected vs. 4 days	-880740000	-42405168766 to 40643688766	No	ns	>0.9999
Uninfected vs. 6 days	-100060000	-41624488766 to 41424368766	No	ns	>0.9999
Uninfected vs. 8 days	-201840000	-41726268766 to 41322588766	No	ns	>0.9999
Uninfected vs. 10 days	-2397860000	-43922288766 to 39126568766	No	ns	>0.9999
Uninfected vs. 12 days	-10459660000	-51984088766 to 31064768766	No	ns	0.9996
Uninfected vs. 16 days	-24687660000	-66212088766 to 16836768766	No	ns	0.7316
1 hour post infection vs. 12 hours alive	-10614940000	-52139368766 to 30909488766	No	ns	0.9996
1 hour post infection vs. 24 hours alive	-9396440000	-53439747748 to 34646867748	No	ns	>0.9999
1 hour post infection vs. 24 hours dead	-1750020000	-43274448766 to 39774408766	No	ns	>0.9999
1 hour post infection vs. 2 days	-2209520000	-43733948766 to 39314908766	No	ns	>0.9999
1 hour post infection vs. 4 days	-936020000	-42460448766 to 40588408766	No	ns	>0.9999
1 hour post infection vs. 6 days	-155340000	-41679768766 to 41369088766	No	ns	>0.9999
1 hour post infection vs. 8 days	-257120000	-41781548766 to 41267308766	No	ns	>0.9999
1 hour post infection vs. 10 days	-2453140000	-43977568766 to 39071288766	No	ns	>0.9999
1 hour post infection vs. 12 days	-10514940000	-52039368766 to 31009488766	No	ns	0.9996
1 hour post infection vs. 16 days	-24742940000	-66267368766 to 16781488766	No	ns	0.7287
12 hours alive vs. 24 hours alive	1218500000	-42824807748 to 45261807748	No	ns	>0.9999
12 hours alive vs. 24 hours dead	8864920000	-32659508766 to 50389348766	No	ns	>0.9999
12 hours alive vs. 2 days	8405420000	-33119008766 to 49929848766	No	ns	>0.9999
12 hours alive vs. 4 days	9678920000	-31845508766 to 51203348766	No	ns	0.9998
12 hours alive vs. 6 days	10459600000	-31064828766 to 51984028766	No	ns	0.9996
12 hours alive vs. 8 days	10357820000	-31166608766 to 51882248766	No	ns	0.9997
12 hours alive vs. 10 days	8161800000	-33362628766 to 49686228766	No	ns	>0.9999
12 hours alive vs. 12 days	100000000	-41424428766 to 41624428766	No	ns	>0.9999
12 hours alive vs. 16 days	-14128000000	-55652428766 to 27396428766	No	ns	0.9942
24 hours alive vs. 24 hours dead	7646420000	-36396887748 to 51689727748	No	ns	>0.9999
24 hours alive vs. 2 days	7186920000	-36856387748 to 51230227748	No	ns	>0.9999
24 hours alive vs. 4 days	8460420000	-35582887748 to 52503727748	No	ns	>0.9999
24 hours alive vs. 6 days	9241100000	-34802207748 to 53284407748	No	ns	>0.9999
24 hours alive vs. 8 days	9139320000	-34903987748 to 53182627748	No	ns	>0.9999
24 hours alive vs. 10 days	6943300000	-37100007748 to 50986607748	No	ns	>0.9999
24 hours alive vs. 12 days	-1118500000	-45161807748 to 42924807748	No	ns	>0.9999
24 hours alive vs. 16 days	-15346500000	-59389807748 to 28696807748	No	ns	0.9929
24 hours dead vs. 2 days	-459500000	-41983928766 to 41064928766	No	ns	>0.9999
24 hours dead vs. 4 days	814000000	-40710428766 to 42338428766	No	ns	>0.9999
24 hours dead vs. 6 days	1594680000	-39929748766 to 43119108766	No	ns	>0.9999
24 hours dead vs. 8 days	1492900000	-40031528766 to 43017328766	No	ns	>0.9999
24 hours dead vs. 10 days	-703120000	-42227548766 to 40821308766	No	ns	>0.9999
24 hours dead vs. 12 days	-8764920000	-50289348766 to 32759508766	No	ns	>0.9999
24 hours dead vs. 16 days	-22992920000	-64517348766 to 18531508766	No	ns	0.8128
2 days vs. 4 days	1273500000	-40250928766 to 42797928766	No	ns	>0.9999
2 days vs. 6 days	2054180000	-39470248766 to 43578608766	No	ns	>0.9999
2 days vs. 8 days	1952400000	-39572028766 to 43476828766	No	ns	>0.9999
2 days vs. 10 days	-243620000	-41768048766 to 41280808766	No	ns	>0.9999
2 days vs. 12 days	-8305420000	-49829848766 to 33219008766	No	ns	>0.9999
2 days vs. 16 days	-22533420000	-64057848766 to 18991008766	No	ns	0.8324
4 days vs. 6 days	780680000	-40743748766 to 42305108766	No	ns	>0.9999
4 days vs. 8 days	678900000	-40845528766 to 42203328766	No	ns	>0.9999
4 days vs. 10 days	-1517120000	-43041548766 to 40007308766	No	ns	>0.9999
4 days vs. 12 days	-9578920000	-51103348766 to 31945508766	No	ns	0.9998
4 days vs. 16 days	-23806920000	-65331348766 to 17717508766	No	ns	0.7755
6 days vs. 8 days	-101780000	-41626208766 to 41422648766	No	ns	>0.9999
6 days vs. 10 days	-2297800000	-43822228766 to 39226628766	No	ns	>0.9999
6 days vs. 12 days	-10359600000	-51884028766 to 31164828766	No	ns	0.9997
6 days vs. 16 days	-24587600000	-66112028766 to 16936828766	No	ns	0.7368
8 days vs. 10 days	-2196020000	-43720448766 to 39328408766	No	ns	>0.9999
8 days vs. 12 days	-10257820000	-51782248766 to 31266608766	No	ns	0.9997
8 days vs. 16 days	-24485820000	-66010248766 to 17038608766	No	ns	0.742
10 days vs. 12 days	-8061800000	-49586228766 to 33462628766	No	ns	>0.9999
10 days vs. 16 days	-22289800000	-63814228766 to 19234628766	No	ns	0.8423
12 days vs. 16 days	-14228000000	-55752428766 to 27296428766	No	ns	0.9939
Proline
Uninfected vs. 1 hour post infection	-9220000000	-50744428766 to 32304428766	No	ns	0.9999
Uninfected vs. 12 hours alive	3200000000	-38324428766 to 44724428766	No	ns	>0.9999
Uninfected vs. 24 hours alive	28272500000	-15770807748 to 72315807748	No	ns	0.624
Uninfected vs. 24 hours dead	-18600000000	-60124428766 to 22924428766	No	ns	0.9501
Uninfected vs. 2 days	27822000000	-13702428766 to 69346428766	No	ns	0.5568
Uninfected vs. 4 days	28449000000	-13075428766 to 69973428766	No	ns	0.5205
Uninfected vs. 6 days	-35040000000	-76564428766 to 6484428766	No	ns	0.1983
Uninfected vs. 8 days	-26300000000	-67824428766 to 15224428766	No	ns	0.6441
Uninfected vs. 10 days	44518000000	2993571234 to 86042428766	Yes	*	0.0233
Uninfected vs. 12 days	15720000000	-25804428766 to 57244428766	No	ns	0.986
Uninfected vs. 16 days	-54940000000	-96464428766 to -13415571234	Yes	***	0.0009
1 hour post infection vs. 12 hours alive	12420000000	-29104428766 to 53944428766	No	ns	0.9981
1 hour post infection vs. 24 hours alive	37492500000	-6550807748 to 81535807748	No	ns	0.1874
1 hour post infection vs. 24 hours dead	-9380000000	-50904428766 to 32144428766	No	ns	0.9999
1 hour post infection vs. 2 days	37042000000	-4482428766 to 78566428766	No	ns	0.1352
1 hour post infection vs. 4 days	37669000000	-3855428766 to 79193428766	No	ns	0.119
1 hour post infection vs. 6 days	-25820000000	-67344428766 to 15704428766	No	ns	0.6709
1 hour post infection vs. 8 days	-17080000000	-58604428766 to 24444428766	No	ns	0.9732
1 hour post infection vs. 10 days	53738000000	12213571234 to 95262428766	Yes	**	0.0014
1 hour post infection vs. 12 days	24940000000	-16584428766 to 66464428766	No	ns	0.7185
1 hour post infection vs. 16 days	-45720000000	-87244428766 to -4195571234	Yes	*	0.0168
12 hours alive vs. 24 hours alive	25072500000	-18970807748 to 69115807748	No	ns	0.7835
12 hours alive vs. 24 hours dead	-21800000000	-63324428766 to 19724428766	No	ns	0.8612
12 hours alive vs. 2 days	24622000000	-16902428766 to 66146428766	No	ns	0.735
12 hours alive vs. 4 days	25249000000	-16275428766 to 66773428766	No	ns	0.702
12 hours alive vs. 6 days	-38240000000	-79764428766 to 3284428766	No	ns	0.1056
12 hours alive vs. 8 days	-29500000000	-71024428766 to 12024428766	No	ns	0.4605
12 hours alive vs. 10 days	41318000000	-206428766 to 82842428766	No	ns	0.0526
12 hours alive vs. 12 days	12520000000	-29004428766 to 54044428766	No	ns	0.998
12 hours alive vs. 16 days	-58140000000	-99664428766 to -16615571234	Yes	***	0.0003
24 hours alive vs. 24 hours dead	-46872500000	-90915807748 to -2829192252	Yes	*	0.0254
24 hours alive vs. 2 days	-450500000	-44493807748 to 43592807748	No	ns	>0.9999
24 hours alive vs. 4 days	176500000	-43866807748 to 44219807748	No	ns	>0.9999
24 hours alive vs. 6 days	-63312500000	-107355807748 to -19269192252	Yes	***	0.0002
24 hours alive vs. 8 days	-54572500000	-98615807748 to -10529192252	Yes	**	0.003
24 hours alive vs. 10 days	16245500000	-27797807748 to 60288807748	No	ns	0.9886
24 hours alive vs. 12 days	-12552500000	-56595807748 to 31490807748	No	ns	0.9988
24 hours alive vs. 16 days	-83212500000	-127255807748 to -39169192252	Yes	****	<0.0001
24 hours dead vs. 2 days	46422000000	4897571234 to 87946428766	Yes	*	0.0138
24 hours dead vs. 4 days	47049000000	5524571234 to 88573428766	Yes	*	0.0115
24 hours dead vs. 6 days	-16440000000	-57964428766 to 25084428766	No	ns	0.98
24 hours dead vs. 8 days	-7700000000	-49224428766 to 33824428766	No	ns	>0.9999
24 hours dead vs. 10 days	63118000000	21593571234 to 104642428766	Yes	****	<0.0001
24 hours dead vs. 12 days	34320000000	-7204428766 to 75844428766	No	ns	0.2253
24 hours dead vs. 16 days	-36340000000	-77864428766 to 5184428766	No	ns	0.1554
2 days vs. 4 days	627000000	-40897428766 to 42151428766	No	ns	>0.9999
2 days vs. 6 days	-62862000000	-104386428766 to -21337571234	Yes	****	<0.0001
2 days vs. 8 days	-54122000000	-95646428766 to -12597571234	Yes	**	0.0012
2 days vs. 10 days	16696000000	-24828428766 to 58220428766	No	ns	0.9775
2 days vs. 12 days	-12102000000	-53626428766 to 29422428766	No	ns	0.9985
2 days vs. 16 days	-82762000000	-124286428766 to -41237571234	Yes	****	<0.0001
4 days vs. 6 days	-63489000000	-105013428766 to -21964571234	Yes	****	<0.0001
4 days vs. 8 days	-54749000000	-96273428766 to -13224571234	Yes	**	0.001
4 days vs. 10 days	16069000000	-25455428766 to 57593428766	No	ns	0.9833
4 days vs. 12 days	-12729000000	-54253428766 to 28795428766	No	ns	0.9977
4 days vs. 16 days	-83389000000	-124913428766 to -41864571234	Yes	****	<0.0001
6 days vs. 8 days	8740000000	-32784428766 to 50264428766	No	ns	>0.9999
6 days vs. 10 days	79558000000	38033571234 to 121082428766	Yes	****	<0.0001
6 days vs. 12 days	50760000000	9235571234 to 92284428766	Yes	**	0.0038
6 days vs. 16 days	-19900000000	-61424428766 to 21624428766	No	ns	0.921
8 days vs. 10 days	70818000000	29293571234 to 112342428766	Yes	****	<0.0001
8 days vs. 12 days	42020000000	495571234 to 83544428766	Yes	*	0.0443
8 days vs. 16 days	-28640000000	-70164428766 to 12884428766	No	ns	0.5095
10 days vs. 12 days	-28798000000	-70322428766 to 12726428766	No	ns	0.5004
10 days vs. 16 days	-99458000000	-140982428766 to -57933571234	Yes	****	<0.0001
12 days vs. 16 days	-70660000000	-112184428766 to -29135571234	Yes	****	<0.0001
Fumarate
Uninfected vs. 1 hour post infection	-92600000	-41617028766 to 41431828766	No	ns	>0.9999
Uninfected vs. 12 hours alive	567980000	-40956448766 to 42092408766	No	ns	>0.9999
Uninfected vs. 24 hours alive	701630000	-43341677748 to 44744937748	No	ns	>0.9999
Uninfected vs. 24 hours dead	-7000000	-41531428766 to 41517428766	No	ns	>0.9999
Uninfected vs. 2 days	403140000	-41121288766 to 41927568766	No	ns	>0.9999
Uninfected vs. 4 days	452900000	-41071528766 to 41977328766	No	ns	>0.9999
Uninfected vs. 6 days	-897800000	-42422228766 to 40626628766	No	ns	>0.9999
Uninfected vs. 8 days	-575200000	-42099628766 to 40949228766	No	ns	>0.9999
Uninfected vs. 10 days	686800000	-40837628766 to 42211228766	No	ns	>0.9999
Uninfected vs. 12 days	480380000	-41044048766 to 42004808766	No	ns	>0.9999
Uninfected vs. 16 days	420840000	-41103588766 to 41945268766	No	ns	>0.9999
1 hour post infection vs. 12 hours alive	660580000	-40863848766 to 42185008766	No	ns	>0.9999
1 hour post infection vs. 24 hours alive	794230000	-43249077748 to 44837537748	No	ns	>0.9999
1 hour post infection vs. 24 hours dead	85600000	-41438828766 to 41610028766	No	ns	>0.9999
1 hour post infection vs. 2 days	495740000	-41028688766 to 42020168766	No	ns	>0.9999
1 hour post infection vs. 4 days	545500000	-40978928766 to 42069928766	No	ns	>0.9999
1 hour post infection vs. 6 days	-805200000	-42329628766 to 40719228766	No	ns	>0.9999
1 hour post infection vs. 8 days	-482600000	-42007028766 to 41041828766	No	ns	>0.9999
1 hour post infection vs. 10 days	779400000	-40745028766 to 42303828766	No	ns	>0.9999
1 hour post infection vs. 12 days	572980000	-40951448766 to 42097408766	No	ns	>0.9999
1 hour post infection vs. 16 days	513440000	-41010988766 to 42037868766	No	ns	>0.9999
12 hours alive vs. 24 hours alive	133650000	-43909657748 to 44176957748	No	ns	>0.9999
12 hours alive vs. 24 hours dead	-574980000	-42099408766 to 40949448766	No	ns	>0.9999
12 hours alive vs. 2 days	-164840000	-41689268766 to 41359588766	No	ns	>0.9999
12 hours alive vs. 4 days	-115080000	-41639508766 to 41409348766	No	ns	>0.9999
12 hours alive vs. 6 days	-1465780000	-42990208766 to 40058648766	No	ns	>0.9999
12 hours alive vs. 8 days	-1143180000	-42667608766 to 40381248766	No	ns	>0.9999
12 hours alive vs. 10 days	118820000	-41405608766 to 41643248766	No	ns	>0.9999
12 hours alive vs. 12 days	-87600000	-41612028766 to 41436828766	No	ns	>0.9999
12 hours alive vs. 16 days	-147140000	-41671568766 to 41377288766	No	ns	>0.9999
24 hours alive vs. 24 hours dead	-708630000	-44751937748 to 43334677748	No	ns	>0.9999
24 hours alive vs. 2 days	-298490000	-44341797748 to 43744817748	No	ns	>0.9999
24 hours alive vs. 4 days	-248730000	-44292037748 to 43794577748	No	ns	>0.9999
24 hours alive vs. 6 days	-1599430000	-45642737748 to 42443877748	No	ns	>0.9999
24 hours alive vs. 8 days	-1276830000	-45320137748 to 42766477748	No	ns	>0.9999
24 hours alive vs. 10 days	-14830000	-44058137748 to 44028477748	No	ns	>0.9999
24 hours alive vs. 12 days	-221250000	-44264557748 to 43822057748	No	ns	>0.9999
24 hours alive vs. 16 days	-280790000	-44324097748 to 43762517748	No	ns	>0.9999
24 hours dead vs. 2 days	410140000	-41114288766 to 41934568766	No	ns	>0.9999
24 hours dead vs. 4 days	459900000	-41064528766 to 41984328766	No	ns	>0.9999
24 hours dead vs. 6 days	-890800000	-42415228766 to 40633628766	No	ns	>0.9999
24 hours dead vs. 8 days	-568200000	-42092628766 to 40956228766	No	ns	>0.9999
24 hours dead vs. 10 days	693800000	-40830628766 to 42218228766	No	ns	>0.9999
24 hours dead vs. 12 days	487380000	-41037048766 to 42011808766	No	ns	>0.9999
24 hours dead vs. 16 days	427840000	-41096588766 to 41952268766	No	ns	>0.9999
2 days vs. 4 days	49760000	-41474668766 to 41574188766	No	ns	>0.9999
2 days vs. 6 days	-1300940000	-42825368766 to 40223488766	No	ns	>0.9999
2 days vs. 8 days	-978340000	-42502768766 to 40546088766	No	ns	>0.9999
2 days vs. 10 days	283660000	-41240768766 to 41808088766	No	ns	>0.9999
2 days vs. 12 days	77240000	-41447188766 to 41601668766	No	ns	>0.9999
2 days vs. 16 days	17700000	-41506728766 to 41542128766	No	ns	>0.9999
4 days vs. 6 days	-1350700000	-42875128766 to 40173728766	No	ns	>0.9999
4 days vs. 8 days	-1028100000	-42552528766 to 40496328766	No	ns	>0.9999
4 days vs. 10 days	233900000	-41290528766 to 41758328766	No	ns	>0.9999
4 days vs. 12 days	27480000	-41496948766 to 41551908766	No	ns	>0.9999
4 days vs. 16 days	-32060000	-41556488766 to 41492368766	No	ns	>0.9999
6 days vs. 8 days	322600000	-41201828766 to 41847028766	No	ns	>0.9999
6 days vs. 10 days	1584600000	-39939828766 to 43109028766	No	ns	>0.9999
6 days vs. 12 days	1378180000	-40146248766 to 42902608766	No	ns	>0.9999
6 days vs. 16 days	1318640000	-40205788766 to 42843068766	No	ns	>0.9999
8 days vs. 10 days	1262000000	-40262428766 to 42786428766	No	ns	>0.9999
8 days vs. 12 days	1055580000	-40468848766 to 42580008766	No	ns	>0.9999
8 days vs. 16 days	996040000	-40528388766 to 42520468766	No	ns	>0.9999
10 days vs. 12 days	-206420000	-41730848766 to 41318008766	No	ns	>0.9999
10 days vs. 16 days	-265960000	-41790388766 to 41258468766	No	ns	>0.9999
12 days vs. 16 days	-59540000	-41583968766 to 41464888766	No	ns	>0.9999
2-Oxoisovalerate
Uninfected vs. 1 hour post infection	15200000	-41509228766 to 41539628766	No	ns	>0.9999
Uninfected vs. 12 hours alive	-1295640000	-42820068766 to 40228788766	No	ns	>0.9999
Uninfected vs. 24 hours alive	-327965000	-44371272748 to 43715342748	No	ns	>0.9999
Uninfected vs. 24 hours dead	-726980000	-42251408766 to 40797448766	No	ns	>0.9999
Uninfected vs. 2 days	-289640000	-41814068766 to 41234788766	No	ns	>0.9999
Uninfected vs. 4 days	-286240000	-41810668766 to 41238188766	No	ns	>0.9999
Uninfected vs. 6 days	-89840000	-41614268766 to 41434588766	No	ns	>0.9999
Uninfected vs. 8 days	-32040000	-41556468766 to 41492388766	No	ns	>0.9999
Uninfected vs. 10 days	-336240000	-41860668766 to 41188188766	No	ns	>0.9999
Uninfected vs. 12 days	-2820040000	-44344468766 to 38704388766	No	ns	>0.9999
Uninfected vs. 16 days	-701840000	-42226268766 to 40822588766	No	ns	>0.9999
1 hour post infection vs. 12 hours alive	-1310840000	-42835268766 to 40213588766	No	ns	>0.9999
1 hour post infection vs. 24 hours alive	-343165000	-44386472748 to 43700142748	No	ns	>0.9999
1 hour post infection vs. 24 hours dead	-742180000	-42266608766 to 40782248766	No	ns	>0.9999
1 hour post infection vs. 2 days	-304840000	-41829268766 to 41219588766	No	ns	>0.9999
1 hour post infection vs. 4 days	-301440000	-41825868766 to 41222988766	No	ns	>0.9999
1 hour post infection vs. 6 days	-105040000	-41629468766 to 41419388766	No	ns	>0.9999
1 hour post infection vs. 8 days	-47240000	-41571668766 to 41477188766	No	ns	>0.9999
1 hour post infection vs. 10 days	-351440000	-41875868766 to 41172988766	No	ns	>0.9999
1 hour post infection vs. 12 days	-2835240000	-44359668766 to 38689188766	No	ns	>0.9999
1 hour post infection vs. 16 days	-717040000	-42241468766 to 40807388766	No	ns	>0.9999
12 hours alive vs. 24 hours alive	967675000	-43075632748 to 45010982748	No	ns	>0.9999
12 hours alive vs. 24 hours dead	568660000	-40955768766 to 42093088766	No	ns	>0.9999
12 hours alive vs. 2 days	1006000000	-40518428766 to 42530428766	No	ns	>0.9999
12 hours alive vs. 4 days	1009400000	-40515028766 to 42533828766	No	ns	>0.9999
12 hours alive vs. 6 days	1205800000	-40318628766 to 42730228766	No	ns	>0.9999
12 hours alive vs. 8 days	1263600000	-40260828766 to 42788028766	No	ns	>0.9999
12 hours alive vs. 10 days	959400000	-40565028766 to 42483828766	No	ns	>0.9999
12 hours alive vs. 12 days	-1524400000	-43048828766 to 40000028766	No	ns	>0.9999
12 hours alive vs. 16 days	593800000	-40930628766 to 42118228766	No	ns	>0.9999
24 hours alive vs. 24 hours dead	-399015000	-44442322748 to 43644292748	No	ns	>0.9999
24 hours alive vs. 2 days	38325000	-44004982748 to 44081632748	No	ns	>0.9999
24 hours alive vs. 4 days	41725000	-44001582748 to 44085032748	No	ns	>0.9999
24 hours alive vs. 6 days	238125000	-43805182748 to 44281432748	No	ns	>0.9999
24 hours alive vs. 8 days	295925000	-43747382748 to 44339232748	No	ns	>0.9999
24 hours alive vs. 10 days	-8275000	-44051582748 to 44035032748	No	ns	>0.9999
24 hours alive vs. 12 days	-2492075000	-46535382748 to 41551232748	No	ns	>0.9999
24 hours alive vs. 16 days	-373875000	-44417182748 to 43669432748	No	ns	>0.9999
24 hours dead vs. 2 days	437340000	-41087088766 to 41961768766	No	ns	>0.9999
24 hours dead vs. 4 days	440740000	-41083688766 to 41965168766	No	ns	>0.9999
24 hours dead vs. 6 days	637140000	-40887288766 to 42161568766	No	ns	>0.9999
24 hours dead vs. 8 days	694940000	-40829488766 to 42219368766	No	ns	>0.9999
24 hours dead vs. 10 days	390740000	-41133688766 to 41915168766	No	ns	>0.9999
24 hours dead vs. 12 days	-2093060000	-43617488766 to 39431368766	No	ns	>0.9999
24 hours dead vs. 16 days	25140000	-41499288766 to 41549568766	No	ns	>0.9999
2 days vs. 4 days	3400000	-41521028766 to 41527828766	No	ns	>0.9999
2 days vs. 6 days	199800000	-41324628766 to 41724228766	No	ns	>0.9999
2 days vs. 8 days	257600000	-41266828766 to 41782028766	No	ns	>0.9999
2 days vs. 10 days	-46600000	-41571028766 to 41477828766	No	ns	>0.9999
2 days vs. 12 days	-2530400000	-44054828766 to 38994028766	No	ns	>0.9999
2 days vs. 16 days	-412200000	-41936628766 to 41112228766	No	ns	>0.9999
4 days vs. 6 days	196400000	-41328028766 to 41720828766	No	ns	>0.9999
4 days vs. 8 days	254200000	-41270228766 to 41778628766	No	ns	>0.9999
4 days vs. 10 days	-50000000	-41574428766 to 41474428766	No	ns	>0.9999
4 days vs. 12 days	-2533800000	-44058228766 to 38990628766	No	ns	>0.9999
4 days vs. 16 days	-415600000	-41940028766 to 41108828766	No	ns	>0.9999
6 days vs. 8 days	57800000	-41466628766 to 41582228766	No	ns	>0.9999
6 days vs. 10 days	-246400000	-41770828766 to 41278028766	No	ns	>0.9999
6 days vs. 12 days	-2730200000	-44254628766 to 38794228766	No	ns	>0.9999
6 days vs. 16 days	-612000000	-42136428766 to 40912428766	No	ns	>0.9999
8 days vs. 10 days	-304200000	-41828628766 to 41220228766	No	ns	>0.9999
8 days vs. 12 days	-2788000000	-44312428766 to 38736428766	No	ns	>0.9999
8 days vs. 16 days	-669800000	-42194228766 to 40854628766	No	ns	>0.9999
10 days vs. 12 days	-2483800000	-44008228766 to 39040628766	No	ns	>0.9999
10 days vs. 16 days	-365600000	-41890028766 to 41158828766	No	ns	>0.9999
12 days vs. 16 days	2118200000	-39406228766 to 43642628766	No	ns	>0.9999
Indole
Uninfected vs. 1 hour post infection	-4402000	-41528830766 to 41520026766	No	ns	>0.9999
Uninfected vs. 12 hours alive	6764000	-41517664766 to 41531192766	No	ns	>0.9999
Uninfected vs. 24 hours alive	1238500	-44042069248 to 44044546248	No	ns	>0.9999
Uninfected vs. 24 hours dead	-42000	-41524470766 to 41524386766	No	ns	>0.9999
Uninfected vs. 2 days	9182600	-41515246166 to 41533611366	No	ns	>0.9999
Uninfected vs. 4 days	9516000	-41514912766 to 41533944766	No	ns	>0.9999
Uninfected vs. 6 days	-12584000	-41537012766 to 41511844766	No	ns	>0.9999
Uninfected vs. 8 days	-4622000	-41529050766 to 41519806766	No	ns	>0.9999
Uninfected vs. 10 days	7794000	-41516634766 to 41532222766	No	ns	>0.9999
Uninfected vs. 12 days	5234000	-41519194766 to 41529662766	No	ns	>0.9999
Uninfected vs. 16 days	-38536000	-41562964766 to 41485892766	No	ns	>0.9999
1 hour post infection vs. 12 hours alive	11166000	-41513262766 to 41535594766	No	ns	>0.9999
1 hour post infection vs. 24 hours alive	5640500	-44037667248 to 44048948248	No	ns	>0.9999
1 hour post infection vs. 24 hours dead	4360000	-41520068766 to 41528788766	No	ns	>0.9999
1 hour post infection vs. 2 days	13584600	-41510844166 to 41538013366	No	ns	>0.9999
1 hour post infection vs. 4 days	13918000	-41510510766 to 41538346766	No	ns	>0.9999
1 hour post infection vs. 6 days	-8182000	-41532610766 to 41516246766	No	ns	>0.9999
1 hour post infection vs. 8 days	-220000	-41524648766 to 41524208766	No	ns	>0.9999
1 hour post infection vs. 10 days	12196000	-41512232766 to 41536624766	No	ns	>0.9999
1 hour post infection vs. 12 days	9636000	-41514792766 to 41534064766	No	ns	>0.9999
1 hour post infection vs. 16 days	-34134000	-41558562766 to 41490294766	No	ns	>0.9999
12 hours alive vs. 24 hours alive	-5525500	-44048833248 to 44037782248	No	ns	>0.9999
12 hours alive vs. 24 hours dead	-6806000	-41531234766 to 41517622766	No	ns	>0.9999
12 hours alive vs. 2 days	2418600	-41522010166 to 41526847366	No	ns	>0.9999
12 hours alive vs. 4 days	2752000	-41521676766 to 41527180766	No	ns	>0.9999
12 hours alive vs. 6 days	-19348000	-41543776766 to 41505080766	No	ns	>0.9999
12 hours alive vs. 8 days	-11386000	-41535814766 to 41513042766	No	ns	>0.9999
12 hours alive vs. 10 days	1030000	-41523398766 to 41525458766	No	ns	>0.9999
12 hours alive vs. 12 days	-1530000	-41525958766 to 41522898766	No	ns	>0.9999
12 hours alive vs. 16 days	-45300000	-41569728766 to 41479128766	No	ns	>0.9999
24 hours alive vs. 24 hours dead	-1280500	-44044588248 to 44042027248	No	ns	>0.9999
24 hours alive vs. 2 days	7944100	-44035363648 to 44051251848	No	ns	>0.9999
24 hours alive vs. 4 days	8277500	-44035030248 to 44051585248	No	ns	>0.9999
24 hours alive vs. 6 days	-13822500	-44057130248 to 44029485248	No	ns	>0.9999
24 hours alive vs. 8 days	-5860500	-44049168248 to 44037447248	No	ns	>0.9999
24 hours alive vs. 10 days	6555500	-44036752248 to 44049863248	No	ns	>0.9999
24 hours alive vs. 12 days	3995500	-44039312248 to 44047303248	No	ns	>0.9999
24 hours alive vs. 16 days	-39774500	-44083082248 to 44003533248	No	ns	>0.9999
24 hours dead vs. 2 days	9224600	-41515204166 to 41533653366	No	ns	>0.9999
24 hours dead vs. 4 days	9558000	-41514870766 to 41533986766	No	ns	>0.9999
24 hours dead vs. 6 days	-12542000	-41536970766 to 41511886766	No	ns	>0.9999
24 hours dead vs. 8 days	-4580000	-41529008766 to 41519848766	No	ns	>0.9999
24 hours dead vs. 10 days	7836000	-41516592766 to 41532264766	No	ns	>0.9999
24 hours dead vs. 12 days	5276000	-41519152766 to 41529704766	No	ns	>0.9999
24 hours dead vs. 16 days	-38494000	-41562922766 to 41485934766	No	ns	>0.9999
2 days vs. 4 days	333400	-41524095366 to 41524762166	No	ns	>0.9999
2 days vs. 6 days	-21766600	-41546195366 to 41502662166	No	ns	>0.9999
2 days vs. 8 days	-13804600	-41538233366 to 41510624166	No	ns	>0.9999
2 days vs. 10 days	-1388600	-41525817366 to 41523040166	No	ns	>0.9999
2 days vs. 12 days	-3948600	-41528377366 to 41520480166	No	ns	>0.9999
2 days vs. 16 days	-47718600	-41572147366 to 41476710166	No	ns	>0.9999
4 days vs. 6 days	-22100000	-41546528766 to 41502328766	No	ns	>0.9999
4 days vs. 8 days	-14138000	-41538566766 to 41510290766	No	ns	>0.9999
4 days vs. 10 days	-1722000	-41526150766 to 41522706766	No	ns	>0.9999
4 days vs. 12 days	-4282000	-41528710766 to 41520146766	No	ns	>0.9999
4 days vs. 16 days	-48052000	-41572480766 to 41476376766	No	ns	>0.9999
6 days vs. 8 days	7962000	-41516466766 to 41532390766	No	ns	>0.9999
6 days vs. 10 days	20378000	-41504050766 to 41544806766	No	ns	>0.9999
6 days vs. 12 days	17818000	-41506610766 to 41542246766	No	ns	>0.9999
6 days vs. 16 days	-25952000	-41550380766 to 41498476766	No	ns	>0.9999
8 days vs. 10 days	12416000	-41512012766 to 41536844766	No	ns	>0.9999
8 days vs. 12 days	9856000	-41514572766 to 41534284766	No	ns	>0.9999
8 days vs. 16 days	-33914000	-41558342766 to 41490514766	No	ns	>0.9999
10 days vs. 12 days	-2560000	-41526988766 to 41521868766	No	ns	>0.9999
10 days vs. 16 days	-46330000	-41570758766 to 41478098766	No	ns	>0.9999
12 days vs. 16 days	-43770000	-41568198766 to 41480658766	No	ns	>0.9999
Valine/betaine
Uninfected vs. 1 hour post infection	166000000	-41358428766 to 41690428766	No	ns	>0.9999
Uninfected vs. 12 hours alive	-4168000000	-45692428766 to 37356428766	No	ns	>0.9999
Uninfected vs. 24 hours alive	-6695250000	-50738557748 to 37348057748	No	ns	>0.9999
Uninfected vs. 24 hours dead	-1690000000	-43214428766 to 39834428766	No	ns	>0.9999
Uninfected vs. 2 days	1127000000	-40397428766 to 42651428766	No	ns	>0.9999
Uninfected vs. 4 days	429400000	-41095028766 to 41953828766	No	ns	>0.9999
Uninfected vs. 6 days	-2010000000	-43534428766 to 39514428766	No	ns	>0.9999
Uninfected vs. 8 days	-3520000000	-45044428766 to 38004428766	No	ns	>0.9999
Uninfected vs. 10 days	1742400000	-39782028766 to 43266828766	No	ns	>0.9999
Uninfected vs. 12 days	-10434000000	-51958428766 to 31090428766	No	ns	0.9996
Uninfected vs. 16 days	-36642000000	-78166428766 to 4882428766	No	ns	0.1464
1 hour post infection vs. 12 hours alive	-4334000000	-45858428766 to 37190428766	No	ns	>0.9999
1 hour post infection vs. 24 hours alive	-6861250000	-50904557748 to 37182057748	No	ns	>0.9999
1 hour post infection vs. 24 hours dead	-1856000000	-43380428766 to 39668428766	No	ns	>0.9999
1 hour post infection vs. 2 days	961000000	-40563428766 to 42485428766	No	ns	>0.9999
1 hour post infection vs. 4 days	263400000	-41261028766 to 41787828766	No	ns	>0.9999
1 hour post infection vs. 6 days	-2176000000	-43700428766 to 39348428766	No	ns	>0.9999
1 hour post infection vs. 8 days	-3686000000	-45210428766 to 37838428766	No	ns	>0.9999
1 hour post infection vs. 10 days	1576400000	-39948028766 to 43100828766	No	ns	>0.9999
1 hour post infection vs. 12 days	-10600000000	-52124428766 to 30924428766	No	ns	0.9996
1 hour post infection vs. 16 days	-36808000000	-78332428766 to 4716428766	No	ns	0.1417
12 hours alive vs. 24 hours alive	-2527250000	-46570557748 to 41516057748	No	ns	>0.9999
12 hours alive vs. 24 hours dead	2478000000	-39046428766 to 44002428766	No	ns	>0.9999
12 hours alive vs. 2 days	5295000000	-36229428766 to 46819428766	No	ns	>0.9999
12 hours alive vs. 4 days	4597400000	-36927028766 to 46121828766	No	ns	>0.9999
12 hours alive vs. 6 days	2158000000	-39366428766 to 43682428766	No	ns	>0.9999
12 hours alive vs. 8 days	648000000	-40876428766 to 42172428766	No	ns	>0.9999
12 hours alive vs. 10 days	5910400000	-35614028766 to 47434828766	No	ns	>0.9999
12 hours alive vs. 12 days	-6266000000	-47790428766 to 35258428766	No	ns	>0.9999
12 hours alive vs. 16 days	-32474000000	-73998428766 to 9050428766	No	ns	0.305
24 hours alive vs. 24 hours dead	5005250000	-39038057748 to 49048557748	No	ns	>0.9999
24 hours alive vs. 2 days	7822250000	-36221057748 to 51865557748	No	ns	>0.9999
24 hours alive vs. 4 days	7124650000	-36918657748 to 51167957748	No	ns	>0.9999
24 hours alive vs. 6 days	4685250000	-39358057748 to 48728557748	No	ns	>0.9999
24 hours alive vs. 8 days	3175250000	-40868057748 to 47218557748	No	ns	>0.9999
24 hours alive vs. 10 days	8437650000	-35605657748 to 52480957748	No	ns	>0.9999
24 hours alive vs. 12 days	-3738750000	-47782057748 to 40304557748	No	ns	>0.9999
24 hours alive vs. 16 days	-29946750000	-73990057748 to 14096557748	No	ns	0.5329
24 hours dead vs. 2 days	2817000000	-38707428766 to 44341428766	No	ns	>0.9999
24 hours dead vs. 4 days	2119400000	-39405028766 to 43643828766	No	ns	>0.9999
24 hours dead vs. 6 days	-320000000	-41844428766 to 41204428766	No	ns	>0.9999
24 hours dead vs. 8 days	-1830000000	-43354428766 to 39694428766	No	ns	>0.9999
24 hours dead vs. 10 days	3432400000	-38092028766 to 44956828766	No	ns	>0.9999
24 hours dead vs. 12 days	-8744000000	-50268428766 to 32780428766	No	ns	>0.9999
24 hours dead vs. 16 days	-34952000000	-76476428766 to 6572428766	No	ns	0.2014
2 days vs. 4 days	-697600000	-42222028766 to 40826828766	No	ns	>0.9999
2 days vs. 6 days	-3137000000	-44661428766 to 38387428766	No	ns	>0.9999
2 days vs. 8 days	-4647000000	-46171428766 to 36877428766	No	ns	>0.9999
2 days vs. 10 days	615400000	-40909028766 to 42139828766	No	ns	>0.9999
2 days vs. 12 days	-11561000000	-53085428766 to 29963428766	No	ns	0.999
2 days vs. 16 days	-37769000000	-79293428766 to 3755428766	No	ns	0.1166
4 days vs. 6 days	-2439400000	-43963828766 to 39085028766	No	ns	>0.9999
4 days vs. 8 days	-3949400000	-45473828766 to 37575028766	No	ns	>0.9999
4 days vs. 10 days	1313000000	-40211428766 to 42837428766	No	ns	>0.9999
4 days vs. 12 days	-10863400000	-52387828766 to 30661028766	No	ns	0.9995
4 days vs. 16 days	-37071400000	-78595828766 to 4453028766	No	ns	0.1344
6 days vs. 8 days	-1510000000	-43034428766 to 40014428766	No	ns	>0.9999
6 days vs. 10 days	3752400000	-37772028766 to 45276828766	No	ns	>0.9999
6 days vs. 12 days	-8424000000	-49948428766 to 33100428766	No	ns	>0.9999
6 days vs. 16 days	-34632000000	-76156428766 to 6892428766	No	ns	0.2133
8 days vs. 10 days	5262400000	-36262028766 to 46786828766	No	ns	>0.9999
8 days vs. 12 days	-6914000000	-48438428766 to 34610428766	No	ns	>0.9999
8 days vs. 16 days	-33122000000	-74646428766 to 8402428766	No	ns	0.2754
10 days vs. 12 days	-12176400000	-53700828766 to 29348028766	No	ns	0.9985
10 days vs. 16 days	-38384400000	-79908828766 to 3140028766	No	ns	0.1024
12 days vs. 16 days	-26208000000	-67732428766 to 15316428766	No	ns	0.6493
Succinate/Methylmalonate
Uninfected vs. 1 hour post infection	-2266000000	-43790428766 to 39258428766	No	ns	>0.9999
Uninfected vs. 12 hours alive	540000000	-40984428766 to 42064428766	No	ns	>0.9999
Uninfected vs. 24 hours alive	-41951000000	-85994307748 to 2092307748	No	ns	0.0793
Uninfected vs. 24 hours dead	-3064000000	-44588428766 to 38460428766	No	ns	>0.9999
Uninfected vs. 2 days	1794000000	-39730428766 to 43318428766	No	ns	>0.9999
Uninfected vs. 4 days	1336000000	-40188428766 to 42860428766	No	ns	>0.9999
Uninfected vs. 6 days	-10204000000	-51728428766 to 31320428766	No	ns	0.9997
Uninfected vs. 8 days	-34716000000	-76240428766 to 6808428766	No	ns	0.2101
Uninfected vs. 10 days	-2956000000	-44480428766 to 38568428766	No	ns	>0.9999
Uninfected vs. 12 days	-44918000000	-86442428766 to -3393571234	Yes	*	0.0209
Uninfected vs. 16 days	-335876000000	-377400428766 to -294351571234	Yes	****	<0.0001
1 hour post infection vs. 12 hours alive	2806000000	-38718428766 to 44330428766	No	ns	>0.9999
1 hour post infection vs. 24 hours alive	-39685000000	-83728307748 to 4358307748	No	ns	0.1254
1 hour post infection vs. 24 hours dead	-798000000	-42322428766 to 40726428766	No	ns	>0.9999
1 hour post infection vs. 2 days	4060000000	-37464428766 to 45584428766	No	ns	>0.9999
1 hour post infection vs. 4 days	3602000000	-37922428766 to 45126428766	No	ns	>0.9999
1 hour post infection vs. 6 days	-7938000000	-49462428766 to 33586428766	No	ns	>0.9999
1 hour post infection vs. 8 days	-32450000000	-73974428766 to 9074428766	No	ns	0.3062
1 hour post infection vs. 10 days	-690000000	-42214428766 to 40834428766	No	ns	>0.9999
1 hour post infection vs. 12 days	-42652000000	-84176428766 to -1127571234	Yes	*	0.0378
1 hour post infection vs. 16 days	-333610000000	-375134428766 to -292085571234	Yes	****	<0.0001
12 hours alive vs. 24 hours alive	-42491000000	-86534307748 to 1552307748	No	ns	0.0706
12 hours alive vs. 24 hours dead	-3604000000	-45128428766 to 37920428766	No	ns	>0.9999
12 hours alive vs. 2 days	1254000000	-40270428766 to 42778428766	No	ns	>0.9999
12 hours alive vs. 4 days	796000000	-40728428766 to 42320428766	No	ns	>0.9999
12 hours alive vs. 6 days	-10744000000	-52268428766 to 30780428766	No	ns	0.9995
12 hours alive vs. 8 days	-35256000000	-76780428766 to 6268428766	No	ns	0.1906
12 hours alive vs. 10 days	-3496000000	-45020428766 to 38028428766	No	ns	>0.9999
12 hours alive vs. 12 days	-45458000000	-86982428766 to -3933571234	Yes	*	0.018
12 hours alive vs. 16 days	-336416000000	-377940428766 to -294891571234	Yes	****	<0.0001
24 hours alive vs. 24 hours dead	38887000000	-5156307748 to 82930307748	No	ns	0.1458
24 hours alive vs. 2 days	43745000000	-298307748 to 87788307748	No	ns	0.0535
24 hours alive vs. 4 days	43287000000	-756307748 to 87330307748	No	ns	0.0593
24 hours alive vs. 6 days	31747000000	-12296307748 to 75790307748	No	ns	0.4364
24 hours alive vs. 8 days	7235000000	-36808307748 to 51278307748	No	ns	>0.9999
24 hours alive vs. 10 days	38995000000	-5048307748 to 83038307748	No	ns	0.1429
24 hours alive vs. 12 days	-2967000000	-47010307748 to 41076307748	No	ns	>0.9999
24 hours alive vs. 16 days	-293925000000	-337968307748 to -249881692252	Yes	****	<0.0001
24 hours dead vs. 2 days	4858000000	-36666428766 to 46382428766	No	ns	>0.9999
24 hours dead vs. 4 days	4400000000	-37124428766 to 45924428766	No	ns	>0.9999
24 hours dead vs. 6 days	-7140000000	-48664428766 to 34384428766	No	ns	>0.9999
24 hours dead vs. 8 days	-31652000000	-73176428766 to 9872428766	No	ns	0.3451
24 hours dead vs. 10 days	108000000	-41416428766 to 41632428766	No	ns	>0.9999
24 hours dead vs. 12 days	-41854000000	-83378428766 to -329571234	Yes	*	0.0461
24 hours dead vs. 16 days	-332812000000	-374336428766 to -291287571234	Yes	****	<0.0001
2 days vs. 4 days	-458000000	-41982428766 to 41066428766	No	ns	>0.9999
2 days vs. 6 days	-11998000000	-53522428766 to 29526428766	No	ns	0.9986
2 days vs. 8 days	-36510000000	-78034428766 to 5014428766	No	ns	0.1503
2 days vs. 10 days	-4750000000	-46274428766 to 36774428766	No	ns	>0.9999
2 days vs. 12 days	-46712000000	-88236428766 to -5187571234	Yes	*	0.0127
2 days vs. 16 days	-337670000000	-379194428766 to -296145571234	Yes	****	<0.0001
4 days vs. 6 days	-11540000000	-53064428766 to 29984428766	No	ns	0.9991
4 days vs. 8 days	-36052000000	-77576428766 to 5472428766	No	ns	0.1642
4 days vs. 10 days	-4292000000	-45816428766 to 37232428766	No	ns	>0.9999
4 days vs. 12 days	-46254000000	-87778428766 to -4729571234	Yes	*	0.0145
4 days vs. 16 days	-337212000000	-378736428766 to -295687571234	Yes	****	<0.0001
6 days vs. 8 days	-24512000000	-66036428766 to 17012428766	No	ns	0.7406
6 days vs. 10 days	7248000000	-34276428766 to 48772428766	No	ns	>0.9999
6 days vs. 12 days	-34714000000	-76238428766 to 6810428766	No	ns	0.2102
6 days vs. 16 days	-325672000000	-367196428766 to -284147571234	Yes	****	<0.0001
8 days vs. 10 days	31760000000	-9764428766 to 73284428766	No	ns	0.3397
8 days vs. 12 days	-10202000000	-51726428766 to 31322428766	No	ns	0.9997
8 days vs. 16 days	-301160000000	-342684428766 to -259635571234	Yes	****	<0.0001
10 days vs. 12 days	-41962000000	-83486428766 to -437571234	Yes	*	0.0449
10 days vs. 16 days	-332920000000	-374444428766 to -291395571234	Yes	****	<0.0001
12 days vs. 16 days	-290958000000	-332482428766 to -249433571234	Yes	****	<0.0001
3-Hydroxyisovalerate
Uninfected vs. 1 hour post infection	54240000	-41470188766 to 41578668766	No	ns	>0.9999
Uninfected vs. 12 hours alive	-2487200000	-44011628766 to 39037228766	No	ns	>0.9999
Uninfected vs. 24 hours alive	-4031050000	-48074357748 to 40012257748	No	ns	>0.9999
Uninfected vs. 24 hours dead	-2372600000	-43897028766 to 39151828766	No	ns	>0.9999
Uninfected vs. 2 days	-1430800000	-42955228766 to 40093628766	No	ns	>0.9999
Uninfected vs. 4 days	-700000000	-42224428766 to 40824428766	No	ns	>0.9999
Uninfected vs. 6 days	-309600000	-41834028766 to 41214828766	No	ns	>0.9999
Uninfected vs. 8 days	-214600000	-41739028766 to 41309828766	No	ns	>0.9999
Uninfected vs. 10 days	-1858400000	-43382828766 to 39666028766	No	ns	>0.9999
Uninfected vs. 12 days	-11275000000	-52799428766 to 30249428766	No	ns	0.9992
Uninfected vs. 16 days	-2531400000	-44055828766 to 38993028766	No	ns	>0.9999
1 hour post infection vs. 12 hours alive	-2541440000	-44065868766 to 38982988766	No	ns	>0.9999
1 hour post infection vs. 24 hours alive	-4085290000	-48128597748 to 39958017748	No	ns	>0.9999
1 hour post infection vs. 24 hours dead	-2426840000	-43951268766 to 39097588766	No	ns	>0.9999
1 hour post infection vs. 2 days	-1485040000	-43009468766 to 40039388766	No	ns	>0.9999
1 hour post infection vs. 4 days	-754240000	-42278668766 to 40770188766	No	ns	>0.9999
1 hour post infection vs. 6 days	-363840000	-41888268766 to 41160588766	No	ns	>0.9999
1 hour post infection vs. 8 days	-268840000	-41793268766 to 41255588766	No	ns	>0.9999
1 hour post infection vs. 10 days	-1912640000	-43437068766 to 39611788766	No	ns	>0.9999
1 hour post infection vs. 12 days	-11329240000	-52853668766 to 30195188766	No	ns	0.9992
1 hour post infection vs. 16 days	-2585640000	-44110068766 to 38938788766	No	ns	>0.9999
12 hours alive vs. 24 hours alive	-1543850000	-45587157748 to 42499457748	No	ns	>0.9999
12 hours alive vs. 24 hours dead	114600000	-41409828766 to 41639028766	No	ns	>0.9999
12 hours alive vs. 2 days	1056400000	-40468028766 to 42580828766	No	ns	>0.9999
12 hours alive vs. 4 days	1787200000	-39737228766 to 43311628766	No	ns	>0.9999
12 hours alive vs. 6 days	2177600000	-39346828766 to 43702028766	No	ns	>0.9999
12 hours alive vs. 8 days	2272600000	-39251828766 to 43797028766	No	ns	>0.9999
12 hours alive vs. 10 days	628800000	-40895628766 to 42153228766	No	ns	>0.9999
12 hours alive vs. 12 days	-8787800000	-50312228766 to 32736628766	No	ns	>0.9999
12 hours alive vs. 16 days	-44200000	-41568628766 to 41480228766	No	ns	>0.9999
24 hours alive vs. 24 hours dead	1658450000	-42384857748 to 45701757748	No	ns	>0.9999
24 hours alive vs. 2 days	2600250000	-41443057748 to 46643557748	No	ns	>0.9999
24 hours alive vs. 4 days	3331050000	-40712257748 to 47374357748	No	ns	>0.9999
24 hours alive vs. 6 days	3721450000	-40321857748 to 47764757748	No	ns	>0.9999
24 hours alive vs. 8 days	3816450000	-40226857748 to 47859757748	No	ns	>0.9999
24 hours alive vs. 10 days	2172650000	-41870657748 to 46215957748	No	ns	>0.9999
24 hours alive vs. 12 days	-7243950000	-51287257748 to 36799357748	No	ns	>0.9999
24 hours alive vs. 16 days	1499650000	-42543657748 to 45542957748	No	ns	>0.9999
24 hours dead vs. 2 days	941800000	-40582628766 to 42466228766	No	ns	>0.9999
24 hours dead vs. 4 days	1672600000	-39851828766 to 43197028766	No	ns	>0.9999
24 hours dead vs. 6 days	2063000000	-39461428766 to 43587428766	No	ns	>0.9999
24 hours dead vs. 8 days	2158000000	-39366428766 to 43682428766	No	ns	>0.9999
24 hours dead vs. 10 days	514200000	-41010228766 to 42038628766	No	ns	>0.9999
24 hours dead vs. 12 days	-8902400000	-50426828766 to 32622028766	No	ns	>0.9999
24 hours dead vs. 16 days	-158800000	-41683228766 to 41365628766	No	ns	>0.9999
2 days vs. 4 days	730800000	-40793628766 to 42255228766	No	ns	>0.9999
2 days vs. 6 days	1121200000	-40403228766 to 42645628766	No	ns	>0.9999
2 days vs. 8 days	1216200000	-40308228766 to 42740628766	No	ns	>0.9999
2 days vs. 10 days	-427600000	-41952028766 to 41096828766	No	ns	>0.9999
2 days vs. 12 days	-9844200000	-51368628766 to 31680228766	No	ns	0.9998
2 days vs. 16 days	-1100600000	-42625028766 to 40423828766	No	ns	>0.9999
4 days vs. 6 days	390400000	-41134028766 to 41914828766	No	ns	>0.9999
4 days vs. 8 days	485400000	-41039028766 to 42009828766	No	ns	>0.9999
4 days vs. 10 days	-1158400000	-42682828766 to 40366028766	No	ns	>0.9999
4 days vs. 12 days	-10575000000	-52099428766 to 30949428766	No	ns	0.9996
4 days vs. 16 days	-1831400000	-43355828766 to 39693028766	No	ns	>0.9999
6 days vs. 8 days	95000000	-41429428766 to 41619428766	No	ns	>0.9999
6 days vs. 10 days	-1548800000	-43073228766 to 39975628766	No	ns	>0.9999
6 days vs. 12 days	-10965400000	-52489828766 to 30559028766	No	ns	0.9994
6 days vs. 16 days	-2221800000	-43746228766 to 39302628766	No	ns	>0.9999
8 days vs. 10 days	-1643800000	-43168228766 to 39880628766	No	ns	>0.9999
8 days vs. 12 days	-11060400000	-52584828766 to 30464028766	No	ns	0.9994
8 days vs. 16 days	-2316800000	-43841228766 to 39207628766	No	ns	>0.9999
10 days vs. 12 days	-9416600000	-50941028766 to 32107828766	No	ns	0.9999
10 days vs. 16 days	-673000000	-42197428766 to 40851428766	No	ns	>0.9999
12 days vs. 16 days	8743600000	-32780828766 to 50268028766	No	ns	>0.9999
Homoserine/Threonine
Uninfected vs. 1 hour post infection	-186200000	-41710628766 to 41338228766	No	ns	>0.9999
Uninfected vs. 12 hours alive	-592600000	-42117028766 to 40931828766	No	ns	>0.9999
Uninfected vs. 24 hours alive	-2341350000	-46384657748 to 41701957748	No	ns	>0.9999
Uninfected vs. 24 hours dead	-22600000	-41547028766 to 41501828766	No	ns	>0.9999
Uninfected vs. 2 days	61000000	-41463428766 to 41585428766	No	ns	>0.9999
Uninfected vs. 4 days	383200000	-41141228766 to 41907628766	No	ns	>0.9999
Uninfected vs. 6 days	-1580600000	-43105028766 to 39943828766	No	ns	>0.9999
Uninfected vs. 8 days	-585200000	-42109628766 to 40939228766	No	ns	>0.9999
Uninfected vs. 10 days	82800000	-41441628766 to 41607228766	No	ns	>0.9999
Uninfected vs. 12 days	-1231800000	-42756228766 to 40292628766	No	ns	>0.9999
Uninfected vs. 16 days	-12821800000	-54346228766 to 28702628766	No	ns	0.9975
1 hour post infection vs. 12 hours alive	-406400000	-41930828766 to 41118028766	No	ns	>0.9999
1 hour post infection vs. 24 hours alive	-2155150000	-46198457748 to 41888157748	No	ns	>0.9999
1 hour post infection vs. 24 hours dead	163600000	-41360828766 to 41688028766	No	ns	>0.9999
1 hour post infection vs. 2 days	247200000	-41277228766 to 41771628766	No	ns	>0.9999
1 hour post infection vs. 4 days	569400000	-40955028766 to 42093828766	No	ns	>0.9999
1 hour post infection vs. 6 days	-1394400000	-42918828766 to 40130028766	No	ns	>0.9999
1 hour post infection vs. 8 days	-399000000	-41923428766 to 41125428766	No	ns	>0.9999
1 hour post infection vs. 10 days	269000000	-41255428766 to 41793428766	No	ns	>0.9999
1 hour post infection vs. 12 days	-1045600000	-42570028766 to 40478828766	No	ns	>0.9999
1 hour post infection vs. 16 days	-12635600000	-54160028766 to 28888828766	No	ns	0.9978
12 hours alive vs. 24 hours alive	-1748750000	-45792057748 to 42294557748	No	ns	>0.9999
12 hours alive vs. 24 hours dead	570000000	-40954428766 to 42094428766	No	ns	>0.9999
12 hours alive vs. 2 days	653600000	-40870828766 to 42178028766	No	ns	>0.9999
12 hours alive vs. 4 days	975800000	-40548628766 to 42500228766	No	ns	>0.9999
12 hours alive vs. 6 days	-988000000	-42512428766 to 40536428766	No	ns	>0.9999
12 hours alive vs. 8 days	7400000	-41517028766 to 41531828766	No	ns	>0.9999
12 hours alive vs. 10 days	675400000	-40849028766 to 42199828766	No	ns	>0.9999
12 hours alive vs. 12 days	-639200000	-42163628766 to 40885228766	No	ns	>0.9999
12 hours alive vs. 16 days	-12229200000	-53753628766 to 29295228766	No	ns	0.9984
24 hours alive vs. 24 hours dead	2318750000	-41724557748 to 46362057748	No	ns	>0.9999
24 hours alive vs. 2 days	2402350000	-41640957748 to 46445657748	No	ns	>0.9999
24 hours alive vs. 4 days	2724550000	-41318757748 to 46767857748	No	ns	>0.9999
24 hours alive vs. 6 days	760750000	-43282557748 to 44804057748	No	ns	>0.9999
24 hours alive vs. 8 days	1756150000	-42287157748 to 45799457748	No	ns	>0.9999
24 hours alive vs. 10 days	2424150000	-41619157748 to 46467457748	No	ns	>0.9999
24 hours alive vs. 12 days	1109550000	-42933757748 to 45152857748	No	ns	>0.9999
24 hours alive vs. 16 days	-10480450000	-54523757748 to 33562857748	No	ns	0.9998
24 hours dead vs. 2 days	83600000	-41440828766 to 41608028766	No	ns	>0.9999
24 hours dead vs. 4 days	405800000	-41118628766 to 41930228766	No	ns	>0.9999
24 hours dead vs. 6 days	-1558000000	-43082428766 to 39966428766	No	ns	>0.9999
24 hours dead vs. 8 days	-562600000	-42087028766 to 40961828766	No	ns	>0.9999
24 hours dead vs. 10 days	105400000	-41419028766 to 41629828766	No	ns	>0.9999
24 hours dead vs. 12 days	-1209200000	-42733628766 to 40315228766	No	ns	>0.9999
24 hours dead vs. 16 days	-12799200000	-54323628766 to 28725228766	No	ns	0.9976
2 days vs. 4 days	322200000	-41202228766 to 41846628766	No	ns	>0.9999
2 days vs. 6 days	-1641600000	-43166028766 to 39882828766	No	ns	>0.9999
2 days vs. 8 days	-646200000	-42170628766 to 40878228766	No	ns	>0.9999
2 days vs. 10 days	21800000	-41502628766 to 41546228766	No	ns	>0.9999
2 days vs. 12 days	-1292800000	-42817228766 to 40231628766	No	ns	>0.9999
2 days vs. 16 days	-12882800000	-54407228766 to 28641628766	No	ns	0.9974
4 days vs. 6 days	-1963800000	-43488228766 to 39560628766	No	ns	>0.9999
4 days vs. 8 days	-968400000	-42492828766 to 40556028766	No	ns	>0.9999
4 days vs. 10 days	-300400000	-41824828766 to 41224028766	No	ns	>0.9999
4 days vs. 12 days	-1615000000	-43139428766 to 39909428766	No	ns	>0.9999
4 days vs. 16 days	-13205000000	-54729428766 to 28319428766	No	ns	0.9968
6 days vs. 8 days	995400000	-40529028766 to 42519828766	No	ns	>0.9999
6 days vs. 10 days	1663400000	-39861028766 to 43187828766	No	ns	>0.9999
6 days vs. 12 days	348800000	-41175628766 to 41873228766	No	ns	>0.9999
6 days vs. 16 days	-11241200000	-52765628766 to 30283228766	No	ns	0.9993
8 days vs. 10 days	668000000	-40856428766 to 42192428766	No	ns	>0.9999
8 days vs. 12 days	-646600000	-42171028766 to 40877828766	No	ns	>0.9999
8 days vs. 16 days	-12236600000	-53761028766 to 29287828766	No	ns	0.9984
10 days vs. 12 days	-1314600000	-42839028766 to 40209828766	No	ns	>0.9999
10 days vs. 16 days	-12904600000	-54429028766 to 28619828766	No	ns	0.9974
12 days vs. 16 days	-11590000000	-53114428766 to 29934428766	No	ns	0.999
3-Methylthiopropionate
Uninfected vs. 1 hour post infection	1525580	-41522903186 to 41525954346	No	ns	>0.9999
Uninfected vs. 12 hours alive	-246239000	-41770667766 to 41278189766	No	ns	>0.9999
Uninfected vs. 24 hours alive	-85904000	-44129211748 to 43957403748	No	ns	>0.9999
Uninfected vs. 24 hours dead	-97870000	-41622298766 to 41426558766	No	ns	>0.9999
Uninfected vs. 2 days	-202035000	-41726463766 to 41322393766	No	ns	>0.9999
Uninfected vs. 4 days	-4399000	-41528827766 to 41520029766	No	ns	>0.9999
Uninfected vs. 6 days	-1168860	-41525597626 to 41523259906	No	ns	>0.9999
Uninfected vs. 8 days	-1290800	-41525719566 to 41523137966	No	ns	>0.9999
Uninfected vs. 10 days	-17585000	-41542013766 to 41506843766	No	ns	>0.9999
Uninfected vs. 12 days	-266099000	-41790527766 to 41258329766	No	ns	>0.9999
Uninfected vs. 16 days	-54467000	-41578895766 to 41469961766	No	ns	>0.9999
1 hour post infection vs. 12 hours alive	-247764580	-41772193346 to 41276664186	No	ns	>0.9999
1 hour post infection vs. 24 hours alive	-87429580	-44130737328 to 43955878168	No	ns	>0.9999
1 hour post infection vs. 24 hours dead	-99395580	-41623824346 to 41425033186	No	ns	>0.9999
1 hour post infection vs. 2 days	-203560580	-41727989346 to 41320868186	No	ns	>0.9999
1 hour post infection vs. 4 days	-5924580	-41530353346 to 41518504186	No	ns	>0.9999
1 hour post infection vs. 6 days	-2694440	-41527123206 to 41521734326	No	ns	>0.9999
1 hour post infection vs. 8 days	-2816380	-41527245146 to 41521612386	No	ns	>0.9999
1 hour post infection vs. 10 days	-19110580	-41543539346 to 41505318186	No	ns	>0.9999
1 hour post infection vs. 12 days	-267624580	-41792053346 to 41256804186	No	ns	>0.9999
1 hour post infection vs. 16 days	-55992580	-41580421346 to 41468436186	No	ns	>0.9999
12 hours alive vs. 24 hours alive	160335000	-43882972748 to 44203642748	No	ns	>0.9999
12 hours alive vs. 24 hours dead	148369000	-41376059766 to 41672797766	No	ns	>0.9999
12 hours alive vs. 2 days	44204000	-41480224766 to 41568632766	No	ns	>0.9999
12 hours alive vs. 4 days	241840000	-41282588766 to 41766268766	No	ns	>0.9999
12 hours alive vs. 6 days	245070140	-41279358626 to 41769498906	No	ns	>0.9999
12 hours alive vs. 8 days	244948200	-41279480566 to 41769376966	No	ns	>0.9999
12 hours alive vs. 10 days	228654000	-41295774766 to 41753082766	No	ns	>0.9999
12 hours alive vs. 12 days	-19860000	-41544288766 to 41504568766	No	ns	>0.9999
12 hours alive vs. 16 days	191772000	-41332656766 to 41716200766	No	ns	>0.9999
24 hours alive vs. 24 hours dead	-11966000	-44055273748 to 44031341748	No	ns	>0.9999
24 hours alive vs. 2 days	-116131000	-44159438748 to 43927176748	No	ns	>0.9999
24 hours alive vs. 4 days	81505000	-43961802748 to 44124812748	No	ns	>0.9999
24 hours alive vs. 6 days	84735140	-43958572608 to 44128042888	No	ns	>0.9999
24 hours alive vs. 8 days	84613200	-43958694548 to 44127920948	No	ns	>0.9999
24 hours alive vs. 10 days	68319000	-43974988748 to 44111626748	No	ns	>0.9999
24 hours alive vs. 12 days	-180195000	-44223502748 to 43863112748	No	ns	>0.9999
24 hours alive vs. 16 days	31437000	-44011870748 to 44074744748	No	ns	>0.9999
24 hours dead vs. 2 days	-104165000	-41628593766 to 41420263766	No	ns	>0.9999
24 hours dead vs. 4 days	93471000	-41430957766 to 41617899766	No	ns	>0.9999
24 hours dead vs. 6 days	96701140	-41427727626 to 41621129906	No	ns	>0.9999
24 hours dead vs. 8 days	96579200	-41427849566 to 41621007966	No	ns	>0.9999
24 hours dead vs. 10 days	80285000	-41444143766 to 41604713766	No	ns	>0.9999
24 hours dead vs. 12 days	-168229000	-41692657766 to 41356199766	No	ns	>0.9999
24 hours dead vs. 16 days	43403000	-41481025766 to 41567831766	No	ns	>0.9999
2 days vs. 4 days	197636000	-41326792766 to 41722064766	No	ns	>0.9999
2 days vs. 6 days	200866140	-41323562626 to 41725294906	No	ns	>0.9999
2 days vs. 8 days	200744200	-41323684566 to 41725172966	No	ns	>0.9999
2 days vs. 10 days	184450000	-41339978766 to 41708878766	No	ns	>0.9999
2 days vs. 12 days	-64064000	-41588492766 to 41460364766	No	ns	>0.9999
2 days vs. 16 days	147568000	-41376860766 to 41671996766	No	ns	>0.9999
4 days vs. 6 days	3230140	-41521198626 to 41527658906	No	ns	>0.9999
4 days vs. 8 days	3108200	-41521320566 to 41527536966	No	ns	>0.9999
4 days vs. 10 days	-13186000	-41537614766 to 41511242766	No	ns	>0.9999
4 days vs. 12 days	-261700000	-41786128766 to 41262728766	No	ns	>0.9999
4 days vs. 16 days	-50068000	-41574496766 to 41474360766	No	ns	>0.9999
6 days vs. 8 days	-121940	-41524550706 to 41524306826	No	ns	>0.9999
6 days vs. 10 days	-16416140	-41540844906 to 41508012626	No	ns	>0.9999
6 days vs. 12 days	-264930140	-41789358906 to 41259498626	No	ns	>0.9999
6 days vs. 16 days	-53298140	-41577726906 to 41471130626	No	ns	>0.9999
8 days vs. 10 days	-16294200	-41540722966 to 41508134566	No	ns	>0.9999
8 days vs. 12 days	-264808200	-41789236966 to 41259620566	No	ns	>0.9999
8 days vs. 16 days	-53176200	-41577604966 to 41471252566	No	ns	>0.9999
10 days vs. 12 days	-248514000	-41772942766 to 41275914766	No	ns	>0.9999
10 days vs. 16 days	-36882000	-41561310766 to 41487546766	No	ns	>0.9999
12 days vs. 16 days	211632000	-41312796766 to 41736060766	No	ns	>0.9999
Cysteine
Uninfected vs. 1 hour post infection	1732000	-41522696766 to 41526160766	No	ns	>0.9999
Uninfected vs. 12 hours alive	11366000	-41513062766 to 41535794766	No	ns	>0.9999
Uninfected vs. 24 hours alive	11162000	-44032145748 to 44054469748	No	ns	>0.9999
Uninfected vs. 24 hours dead	5339800	-41519088966 to 41529768566	No	ns	>0.9999
Uninfected vs. 2 days	9872000	-41514556766 to 41534300766	No	ns	>0.9999
Uninfected vs. 4 days	11187600	-41513241166 to 41535616366	No	ns	>0.9999
Uninfected vs. 6 days	14839220	-41509589546 to 41539267986	No	ns	>0.9999
Uninfected vs. 8 days	-9094600	-41533523366 to 41515334166	No	ns	>0.9999
Uninfected vs. 10 days	4244000	-41520184766 to 41528672766	No	ns	>0.9999
Uninfected vs. 12 days	9134000	-41515294766 to 41533562766	No	ns	>0.9999
Uninfected vs. 16 days	1350000	-41523078766 to 41525778766	No	ns	>0.9999
1 hour post infection vs. 12 hours alive	9634000	-41514794766 to 41534062766	No	ns	>0.9999
1 hour post infection vs. 24 hours alive	9430000	-44033877748 to 44052737748	No	ns	>0.9999
1 hour post infection vs. 24 hours dead	3607800	-41520820966 to 41528036566	No	ns	>0.9999
1 hour post infection vs. 2 days	8140000	-41516288766 to 41532568766	No	ns	>0.9999
1 hour post infection vs. 4 days	9455600	-41514973166 to 41533884366	No	ns	>0.9999
1 hour post infection vs. 6 days	13107220	-41511321546 to 41537535986	No	ns	>0.9999
1 hour post infection vs. 8 days	-10826600	-41535255366 to 41513602166	No	ns	>0.9999
1 hour post infection vs. 10 days	2512000	-41521916766 to 41526940766	No	ns	>0.9999
1 hour post infection vs. 12 days	7402000	-41517026766 to 41531830766	No	ns	>0.9999
1 hour post infection vs. 16 days	-382000	-41524810766 to 41524046766	No	ns	>0.9999
12 hours alive vs. 24 hours alive	-204000	-44043511748 to 44043103748	No	ns	>0.9999
12 hours alive vs. 24 hours dead	-6026200	-41530454966 to 41518402566	No	ns	>0.9999
12 hours alive vs. 2 days	-1494000	-41525922766 to 41522934766	No	ns	>0.9999
12 hours alive vs. 4 days	-178400	-41524607166 to 41524250366	No	ns	>0.9999
12 hours alive vs. 6 days	3473220	-41520955546 to 41527901986	No	ns	>0.9999
12 hours alive vs. 8 days	-20460600	-41544889366 to 41503968166	No	ns	>0.9999
12 hours alive vs. 10 days	-7122000	-41531550766 to 41517306766	No	ns	>0.9999
12 hours alive vs. 12 days	-2232000	-41526660766 to 41522196766	No	ns	>0.9999
12 hours alive vs. 16 days	-10016000	-41534444766 to 41514412766	No	ns	>0.9999
24 hours alive vs. 24 hours dead	-5822200	-44049129948 to 44037485548	No	ns	>0.9999
24 hours alive vs. 2 days	-1290000	-44044597748 to 44042017748	No	ns	>0.9999
24 hours alive vs. 4 days	25600	-44043282148 to 44043333348	No	ns	>0.9999
24 hours alive vs. 6 days	3677220	-44039630528 to 44046984968	No	ns	>0.9999
24 hours alive vs. 8 days	-20256600	-44063564348 to 44023051148	No	ns	>0.9999
24 hours alive vs. 10 days	-6918000	-44050225748 to 44036389748	No	ns	>0.9999
24 hours alive vs. 12 days	-2028000	-44045335748 to 44041279748	No	ns	>0.9999
24 hours alive vs. 16 days	-9812000	-44053119748 to 44033495748	No	ns	>0.9999
24 hours dead vs. 2 days	4532200	-41519896566 to 41528960966	No	ns	>0.9999
24 hours dead vs. 4 days	5847800	-41518580966 to 41530276566	No	ns	>0.9999
24 hours dead vs. 6 days	9499420	-41514929346 to 41533928186	No	ns	>0.9999
24 hours dead vs. 8 days	-14434400	-41538863166 to 41509994366	No	ns	>0.9999
24 hours dead vs. 10 days	-1095800	-41525524566 to 41523332966	No	ns	>0.9999
24 hours dead vs. 12 days	3794200	-41520634566 to 41528222966	No	ns	>0.9999
24 hours dead vs. 16 days	-3989800	-41528418566 to 41520438966	No	ns	>0.9999
2 days vs. 4 days	1315600	-41523113166 to 41525744366	No	ns	>0.9999
2 days vs. 6 days	4967220	-41519461546 to 41529395986	No	ns	>0.9999
2 days vs. 8 days	-18966600	-41543395366 to 41505462166	No	ns	>0.9999
2 days vs. 10 days	-5628000	-41530056766 to 41518800766	No	ns	>0.9999
2 days vs. 12 days	-738000	-41525166766 to 41523690766	No	ns	>0.9999
2 days vs. 16 days	-8522000	-41532950766 to 41515906766	No	ns	>0.9999
4 days vs. 6 days	3651620	-41520777146 to 41528080386	No	ns	>0.9999
4 days vs. 8 days	-20282200	-41544710966 to 41504146566	No	ns	>0.9999
4 days vs. 10 days	-6943600	-41531372366 to 41517485166	No	ns	>0.9999
4 days vs. 12 days	-2053600	-41526482366 to 41522375166	No	ns	>0.9999
4 days vs. 16 days	-9837600	-41534266366 to 41514591166	No	ns	>0.9999
6 days vs. 8 days	-23933820	-41548362586 to 41500494946	No	ns	>0.9999
6 days vs. 10 days	-10595220	-41535023986 to 41513833546	No	ns	>0.9999
6 days vs. 12 days	-5705220	-41530133986 to 41518723546	No	ns	>0.9999
6 days vs. 16 days	-13489220	-41537917986 to 41510939546	No	ns	>0.9999
8 days vs. 10 days	13338600	-41511090166 to 41537767366	No	ns	>0.9999
8 days vs. 12 days	18228600	-41506200166 to 41542657366	No	ns	>0.9999
8 days vs. 16 days	10444600	-41513984166 to 41534873366	No	ns	>0.9999
10 days vs. 12 days	4890000	-41519538766 to 41529318766	No	ns	>0.9999
10 days vs. 16 days	-2894000	-41527322766 to 41521534766	No	ns	>0.9999
12 days vs. 16 days	-7784000	-41532212766 to 41516644766	No	ns	>0.9999
Nicotinate
Uninfected vs. 1 hour post infection	63200000	-41461228766 to 41587628766	No	ns	>0.9999
Uninfected vs. 12 hours alive	-279440000	-41803868766 to 41244988766	No	ns	>0.9999
Uninfected vs. 24 hours alive	-1271000000	-45314307748 to 42772307748	No	ns	>0.9999
Uninfected vs. 24 hours dead	-194600000	-41719028766 to 41329828766	No	ns	>0.9999
Uninfected vs. 2 days	-225400000	-41749828766 to 41299028766	No	ns	>0.9999
Uninfected vs. 4 days	-2040800000	-43565228766 to 39483628766	No	ns	>0.9999
Uninfected vs. 6 days	-899800000	-42424228766 to 40624628766	No	ns	>0.9999
Uninfected vs. 8 days	-650400000	-42174828766 to 40874028766	No	ns	>0.9999
Uninfected vs. 10 days	-896200000	-42420628766 to 40628228766	No	ns	>0.9999
Uninfected vs. 12 days	-802400000	-42326828766 to 40722028766	No	ns	>0.9999
Uninfected vs. 16 days	-2100400000	-43624828766 to 39424028766	No	ns	>0.9999
1 hour post infection vs. 12 hours alive	-342640000	-41867068766 to 41181788766	No	ns	>0.9999
1 hour post infection vs. 24 hours alive	-1334200000	-45377507748 to 42709107748	No	ns	>0.9999
1 hour post infection vs. 24 hours dead	-257800000	-41782228766 to 41266628766	No	ns	>0.9999
1 hour post infection vs. 2 days	-288600000	-41813028766 to 41235828766	No	ns	>0.9999
1 hour post infection vs. 4 days	-2104000000	-43628428766 to 39420428766	No	ns	>0.9999
1 hour post infection vs. 6 days	-963000000	-42487428766 to 40561428766	No	ns	>0.9999
1 hour post infection vs. 8 days	-713600000	-42238028766 to 40810828766	No	ns	>0.9999
1 hour post infection vs. 10 days	-959400000	-42483828766 to 40565028766	No	ns	>0.9999
1 hour post infection vs. 12 days	-865600000	-42390028766 to 40658828766	No	ns	>0.9999
1 hour post infection vs. 16 days	-2163600000	-43688028766 to 39360828766	No	ns	>0.9999
12 hours alive vs. 24 hours alive	-991560000	-45034867748 to 43051747748	No	ns	>0.9999
12 hours alive vs. 24 hours dead	84840000	-41439588766 to 41609268766	No	ns	>0.9999
12 hours alive vs. 2 days	54040000	-41470388766 to 41578468766	No	ns	>0.9999
12 hours alive vs. 4 days	-1761360000	-43285788766 to 39763068766	No	ns	>0.9999
12 hours alive vs. 6 days	-620360000	-42144788766 to 40904068766	No	ns	>0.9999
12 hours alive vs. 8 days	-370960000	-41895388766 to 41153468766	No	ns	>0.9999
12 hours alive vs. 10 days	-616760000	-42141188766 to 40907668766	No	ns	>0.9999
12 hours alive vs. 12 days	-522960000	-42047388766 to 41001468766	No	ns	>0.9999
12 hours alive vs. 16 days	-1820960000	-43345388766 to 39703468766	No	ns	>0.9999
24 hours alive vs. 24 hours dead	1076400000	-42966907748 to 45119707748	No	ns	>0.9999
24 hours alive vs. 2 days	1045600000	-42997707748 to 45088907748	No	ns	>0.9999
24 hours alive vs. 4 days	-769800000	-44813107748 to 43273507748	No	ns	>0.9999
24 hours alive vs. 6 days	371200000	-43672107748 to 44414507748	No	ns	>0.9999
24 hours alive vs. 8 days	620600000	-43422707748 to 44663907748	No	ns	>0.9999
24 hours alive vs. 10 days	374800000	-43668507748 to 44418107748	No	ns	>0.9999
24 hours alive vs. 12 days	468600000	-43574707748 to 44511907748	No	ns	>0.9999
24 hours alive vs. 16 days	-829400000	-44872707748 to 43213907748	No	ns	>0.9999
24 hours dead vs. 2 days	-30800000	-41555228766 to 41493628766	No	ns	>0.9999
24 hours dead vs. 4 days	-1846200000	-43370628766 to 39678228766	No	ns	>0.9999
24 hours dead vs. 6 days	-705200000	-42229628766 to 40819228766	No	ns	>0.9999
24 hours dead vs. 8 days	-455800000	-41980228766 to 41068628766	No	ns	>0.9999
24 hours dead vs. 10 days	-701600000	-42226028766 to 40822828766	No	ns	>0.9999
24 hours dead vs. 12 days	-607800000	-42132228766 to 40916628766	No	ns	>0.9999
24 hours dead vs. 16 days	-1905800000	-43430228766 to 39618628766	No	ns	>0.9999
2 days vs. 4 days	-1815400000	-43339828766 to 39709028766	No	ns	>0.9999
2 days vs. 6 days	-674400000	-42198828766 to 40850028766	No	ns	>0.9999
2 days vs. 8 days	-425000000	-41949428766 to 41099428766	No	ns	>0.9999
2 days vs. 10 days	-670800000	-42195228766 to 40853628766	No	ns	>0.9999
2 days vs. 12 days	-577000000	-42101428766 to 40947428766	No	ns	>0.9999
2 days vs. 16 days	-1875000000	-43399428766 to 39649428766	No	ns	>0.9999
4 days vs. 6 days	1141000000	-40383428766 to 42665428766	No	ns	>0.9999
4 days vs. 8 days	1390400000	-40134028766 to 42914828766	No	ns	>0.9999
4 days vs. 10 days	1144600000	-40379828766 to 42669028766	No	ns	>0.9999
4 days vs. 12 days	1238400000	-40286028766 to 42762828766	No	ns	>0.9999
4 days vs. 16 days	-59600000	-41584028766 to 41464828766	No	ns	>0.9999
6 days vs. 8 days	249400000	-41275028766 to 41773828766	No	ns	>0.9999
6 days vs. 10 days	3600000	-41520828766 to 41528028766	No	ns	>0.9999
6 days vs. 12 days	97400000	-41427028766 to 41621828766	No	ns	>0.9999
6 days vs. 16 days	-1200600000	-42725028766 to 40323828766	No	ns	>0.9999
8 days vs. 10 days	-245800000	-41770228766 to 41278628766	No	ns	>0.9999
8 days vs. 12 days	-152000000	-41676428766 to 41372428766	No	ns	>0.9999
8 days vs. 16 days	-1450000000	-42974428766 to 40074428766	No	ns	>0.9999
10 days vs. 12 days	93800000	-41430628766 to 41618228766	No	ns	>0.9999
10 days vs. 16 days	-1204200000	-42728628766 to 40320228766	No	ns	>0.9999
12 days vs. 16 days	-1298000000	-42822428766 to 40226428766	No	ns	>0.9999
Taurine
Uninfected vs. 1 hour post infection	-11326000	-41535754766 to 41513102766	No	ns	>0.9999
Uninfected vs. 12 hours alive	7048000	-41517380766 to 41531476766	No	ns	>0.9999
Uninfected vs. 24 hours alive	11989925	-44031317823 to 44055297673	No	ns	>0.9999
Uninfected vs. 24 hours dead	-6196000	-41530624766 to 41518232766	No	ns	>0.9999
Uninfected vs. 2 days	7016000	-41517412766 to 41531444766	No	ns	>0.9999
Uninfected vs. 4 days	-182000	-41524610766 to 41524246766	No	ns	>0.9999
Uninfected vs. 6 days	-17274000	-41541702766 to 41507154766	No	ns	>0.9999
Uninfected vs. 8 days	638000	-41523790766 to 41525066766	No	ns	>0.9999
Uninfected vs. 10 days	10522300	-41513906466 to 41534951066	No	ns	>0.9999
Uninfected vs. 12 days	7801600	-41516627166 to 41532230366	No	ns	>0.9999
Uninfected vs. 16 days	-5546000	-41529974766 to 41518882766	No	ns	>0.9999
1 hour post infection vs. 12 hours alive	18374000	-41506054766 to 41542802766	No	ns	>0.9999
1 hour post infection vs. 24 hours alive	23315925	-44019991823 to 44066623673	No	ns	>0.9999
1 hour post infection vs. 24 hours dead	5130000	-41519298766 to 41529558766	No	ns	>0.9999
1 hour post infection vs. 2 days	18342000	-41506086766 to 41542770766	No	ns	>0.9999
1 hour post infection vs. 4 days	11144000	-41513284766 to 41535572766	No	ns	>0.9999
1 hour post infection vs. 6 days	-5948000	-41530376766 to 41518480766	No	ns	>0.9999
1 hour post infection vs. 8 days	11964000	-41512464766 to 41536392766	No	ns	>0.9999
1 hour post infection vs. 10 days	21848300	-41502580466 to 41546277066	No	ns	>0.9999
1 hour post infection vs. 12 days	19127600	-41505301166 to 41543556366	No	ns	>0.9999
1 hour post infection vs. 16 days	5780000	-41518648766 to 41530208766	No	ns	>0.9999
12 hours alive vs. 24 hours alive	4941925	-44038365823 to 44048249673	No	ns	>0.9999
12 hours alive vs. 24 hours dead	-13244000	-41537672766 to 41511184766	No	ns	>0.9999
12 hours alive vs. 2 days	-32000	-41524460766 to 41524396766	No	ns	>0.9999
12 hours alive vs. 4 days	-7230000	-41531658766 to 41517198766	No	ns	>0.9999
12 hours alive vs. 6 days	-24322000	-41548750766 to 41500106766	No	ns	>0.9999
12 hours alive vs. 8 days	-6410000	-41530838766 to 41518018766	No	ns	>0.9999
12 hours alive vs. 10 days	3474300	-41520954466 to 41527903066	No	ns	>0.9999
12 hours alive vs. 12 days	753600	-41523675166 to 41525182366	No	ns	>0.9999
12 hours alive vs. 16 days	-12594000	-41537022766 to 41511834766	No	ns	>0.9999
24 hours alive vs. 24 hours dead	-18185925	-44061493673 to 44025121823	No	ns	>0.9999
24 hours alive vs. 2 days	-4973925	-44048281673 to 44038333823	No	ns	>0.9999
24 hours alive vs. 4 days	-12171925	-44055479673 to 44031135823	No	ns	>0.9999
24 hours alive vs. 6 days	-29263925	-44072571673 to 44014043823	No	ns	>0.9999
24 hours alive vs. 8 days	-11351925	-44054659673 to 44031955823	No	ns	>0.9999
24 hours alive vs. 10 days	-1467625	-44044775373 to 44041840123	No	ns	>0.9999
24 hours alive vs. 12 days	-4188325	-44047496073 to 44039119423	No	ns	>0.9999
24 hours alive vs. 16 days	-17535925	-44060843673 to 44025771823	No	ns	>0.9999
24 hours dead vs. 2 days	13212000	-41511216766 to 41537640766	No	ns	>0.9999
24 hours dead vs. 4 days	6014000	-41518414766 to 41530442766	No	ns	>0.9999
24 hours dead vs. 6 days	-11078000	-41535506766 to 41513350766	No	ns	>0.9999
24 hours dead vs. 8 days	6834000	-41517594766 to 41531262766	No	ns	>0.9999
24 hours dead vs. 10 days	16718300	-41507710466 to 41541147066	No	ns	>0.9999
24 hours dead vs. 12 days	13997600	-41510431166 to 41538426366	No	ns	>0.9999
24 hours dead vs. 16 days	650000	-41523778766 to 41525078766	No	ns	>0.9999
2 days vs. 4 days	-7198000	-41531626766 to 41517230766	No	ns	>0.9999
2 days vs. 6 days	-24290000	-41548718766 to 41500138766	No	ns	>0.9999
2 days vs. 8 days	-6378000	-41530806766 to 41518050766	No	ns	>0.9999
2 days vs. 10 days	3506300	-41520922466 to 41527935066	No	ns	>0.9999
2 days vs. 12 days	785600	-41523643166 to 41525214366	No	ns	>0.9999
2 days vs. 16 days	-12562000	-41536990766 to 41511866766	No	ns	>0.9999
4 days vs. 6 days	-17092000	-41541520766 to 41507336766	No	ns	>0.9999
4 days vs. 8 days	820000	-41523608766 to 41525248766	No	ns	>0.9999
4 days vs. 10 days	10704300	-41513724466 to 41535133066	No	ns	>0.9999
4 days vs. 12 days	7983600	-41516445166 to 41532412366	No	ns	>0.9999
4 days vs. 16 days	-5364000	-41529792766 to 41519064766	No	ns	>0.9999
6 days vs. 8 days	17912000	-41506516766 to 41542340766	No	ns	>0.9999
6 days vs. 10 days	27796300	-41496632466 to 41552225066	No	ns	>0.9999
6 days vs. 12 days	25075600	-41499353166 to 41549504366	No	ns	>0.9999
6 days vs. 16 days	11728000	-41512700766 to 41536156766	No	ns	>0.9999
8 days vs. 10 days	9884300	-41514544466 to 41534313066	No	ns	>0.9999
8 days vs. 12 days	7163600	-41517265166 to 41531592366	No	ns	>0.9999
8 days vs. 16 days	-6184000	-41530612766 to 41518244766	No	ns	>0.9999
10 days vs. 12 days	-2720700	-41527149466 to 41521708066	No	ns	>0.9999
10 days vs. 16 days	-16068300	-41540497066 to 41508360466	No	ns	>0.9999
12 days vs. 16 days	-13347600	-41537776366 to 41511081166	No	ns	>0.9999
Thymine
Uninfected vs. 1 hour post infection	42900000	-41481528766 to 41567328766	No	ns	>0.9999
Uninfected vs. 12 hours alive	-9841600000	-51366028766 to 31682828766	No	ns	0.9998
Uninfected vs. 24 hours alive	-10996100000	-55039407748 to 33047207748	No	ns	0.9997
Uninfected vs. 24 hours dead	-975820000	-42500248766 to 40548608766	No	ns	>0.9999
Uninfected vs. 2 days	-2537000000	-44061428766 to 38987428766	No	ns	>0.9999
Uninfected vs. 4 days	-1217800000	-42742228766 to 40306628766	No	ns	>0.9999
Uninfected vs. 6 days	-24660000	-41549088766 to 41499768766	No	ns	>0.9999
Uninfected vs. 8 days	-7020000	-41531448766 to 41517408766	No	ns	>0.9999
Uninfected vs. 10 days	-8519600000	-50044028766 to 33004828766	No	ns	>0.9999
Uninfected vs. 12 days	-12609600000	-54134028766 to 28914828766	No	ns	0.9979
Uninfected vs. 16 days	-24763600000	-66288028766 to 16760828766	No	ns	0.7277
1 hour post infection vs. 12 hours alive	-9884500000	-51408928766 to 31639928766	No	ns	0.9998
[truncated: 10,305 more rows]

## Sheet: plsda_vip no nematode
	Comp. 1	Comp. 2	Comp. 3
7-Methylguanosine	2.5003	2.0379	1.9845
[truncated: 168 more rows]

## Sheet: plsda_vip with nematode
	Comp. 1	Comp. 2	Comp. 3
[truncated: 169 more rows]

[truncated: 2 more sheets: heatmap, Hierarchical clustering]
